# Supplementary material for: Comparative methylation and RNA-seq expression analysis in CpG context to identify genes involved in Backfat vs. Liver diversification in Nanchukmacdon Pig
Source: BMC Genomics. 2021 Nov 7;22:801. doi: 10.1186/s12864-021-08123-x (PMC8573883; doi:10.1186/s12864-021-08123-x)
Supplement: Supplementary file 3 — File S1. Cytosine methylation report for backfat and liver. [file 12864_2021_8123_MOESM3_ESM.xlsx]

## Sheet: Sheet1
Final Cytosine Methylation Report	Liver72		Final Cytosine Methylation Report	Liver71		Final Cytosine Methylation Report	Liver69		Final Cytosine Methylation Report	Liver67		Final Cytosine Methylation Report	Liver65
=================================			=================================			=================================			=================================			=================================
Total number of C's analysed:	14227247577		Total number of C's analysed:	13502340708		Total number of C's analysed:	13629490927		Total number of C's analysed:	12365646736		Total number of C's analysed:	11747920693
Total methylated C's in CpG context:	469494360		Total methylated C's in CpG context:	436162480		Total methylated C's in CpG context:	437725650		Total methylated C's in CpG context:	398068495		Total methylated C's in CpG context:	382264338
Total methylated C's in CHG context:	16652077		Total methylated C's in CHG context:	16890474		Total methylated C's in CHG context:	16877716		Total methylated C's in CHG context:	14840819		Total methylated C's in CHG context:	13495942
Total methylated C's in CHH context:	52763212		Total methylated C's in CHH context:	53211480		Total methylated C's in CHH context:	54313087		Total methylated C's in CHH context:	48624574		Total methylated C's in CHH context:	44165084
Total methylated C's in Unknown context:	708103		Total methylated C's in Unknown context:	701487		Total methylated C's in Unknown context:	746277		Total methylated C's in Unknown context:	702863		Total methylated C's in Unknown context:	623830
Total unmethylated C's in CpG context:	194102833		Total unmethylated C's in CpG context:	171381847		Total unmethylated C's in CpG context:	173291892		Total unmethylated C's in CpG context:	162177182		Total unmethylated C's in CpG context:	164630801
Total unmethylated C's in CHG context:	2957148601		Total unmethylated C's in CHG context:	2784955745		Total unmethylated C's in CHG context:	2811426586		Total unmethylated C's in CHG context:	2561553284		Total unmethylated C's in CHG context:	2447910299
Total unmethylated C's in CHH context:	10537086494		Total unmethylated C's in CHH context:	10039738682		Total unmethylated C's in CHH context:	10135855996		Total unmethylated C's in CHH context:	9180382382		Total unmethylated C's in CHH context:	8695454229
Total unmethylated C's in Unknown context:	11000608		Total unmethylated C's in Unknown context:	10774348		Total unmethylated C's in Unknown context:	10849667		Total unmethylated C's in Unknown context:	10061041		Total unmethylated C's in Unknown context:	9340188
C methylated in CpG context:	0.707		C methylated in CpG context:	0.718		C methylated in CpG context:	0.716		C methylated in CpG context:	0.711		C methylated in CpG context:	0.699
C methylated in CHG context:	0.006		C methylated in CHG context:	0.006		C methylated in CHG context:	0.006		C methylated in CHG context:	0.006		C methylated in CHG context:	0.005
C methylated in CHH context:	0.005		C methylated in CHH context:	0.005		C methylated in CHH context:	0.005		C methylated in CHH context:	0.005		C methylated in CHH context:	0.005
C methylated in unknown context (CN or CHN):	0.06		C methylated in unknown context (CN or CHN):	0.061		C methylated in unknown context (CN or CHN):	0.064		C methylated in unknown context (CN or CHN):	0.065		C methylated in unknown context (CN or CHN):	0.063
Unmethylated	0.222		Unmethylated	0.21		Unmethylated	0.209		Unmethylated	0.213		Unmethylated	0.228
Final Cytosine Methylation Report	Backfat72		Final Cytosine Methylation Report	Backfat71		Final Cytosine Methylation Report	Bacfat69		Final Cytosine Methylation Report	Backfat67		Final Cytosine Methylation Report	Backfat65
=================================			=================================			=================================			=================================			=================================
Total number of C's analysed:	12981188009		Total number of C's analysed:	13592840187		Total number of C's analysed:	12110656415		Total number of C's analysed:	14202245984		Total number of C's analysed:	13905710932
Total methylated C's in CpG context:	454167723		Total methylated C's in CpG context:	481516689		Total methylated C's in CpG context:	420410281		Total methylated C's in CpG context:	515552969		Total methylated C's in CpG context:	487468931
Total methylated C's in CHG context:	17468148		Total methylated C's in CHG context:	17863670		Total methylated C's in CHG context:	15526307		Total methylated C's in CHG context:	17390809		Total methylated C's in CHG context:	16776928
Total methylated C's in CHH context:	56300071		Total methylated C's in CHH context:	59219666		Total methylated C's in CHH context:	51759159		Total methylated C's in CHH context:	58139685		Total methylated C's in CHH context:	56691488
Total methylated C's in Unknown context:	738492		Total methylated C's in Unknown context:	789554		Total methylated C's in Unknown context:	683016		Total methylated C's in Unknown context:	810400		Total methylated C's in Unknown context:	769043
Total unmethylated C's in CpG context:	130732707		Total unmethylated C's in CpG context:	138184991		Total unmethylated C's in CpG context:	115552594		Total unmethylated C's in CpG context:	155190577		Total unmethylated C's in CpG context:	150526615
Total unmethylated C's in CHG context:	2681955833		Total unmethylated C's in CHG context:	2818233694		Total unmethylated C's in CHG context:	2499398828		Total unmethylated C's in CHG context:	2971434667		Total unmethylated C's in CHG context:	2883369919
Total unmethylated C's in CHH context:	9640563527		Total unmethylated C's in CHH context:	10077821477		Total unmethylated C's in CHH context:	9008009246		Total unmethylated C's in CHH context:	10484537277		Total unmethylated C's in CHH context:	10310877051
Total unmethylated C's in Unknown context:	10501528		Total unmethylated C's in Unknown context:	10784922		Total unmethylated C's in Unknown context:	9758724		Total unmethylated C's in Unknown context:	11282107		Total unmethylated C's in Unknown context:	10992440
C methylated in CpG context:	0.776		C methylated in CpG context:	0.777		C methylated in CpG context:	0.784		C methylated in CpG context:	0.769		C methylated in CpG context:	0.764
C methylated in CHG context:	0.006		C methylated in CHG context:	0.006		C methylated in CHG context:	0.006		C methylated in CHG context:	0.006		C methylated in CHG context:	0.006
C methylated in CHH context:	0.006		C methylated in CHH context:	0.006		C methylated in CHH context:	0.006		C methylated in CHH context:	0.006		C methylated in CHH context:	0.005
C methylated in unknown context (CN or CHN):	0.066		C methylated in unknown context (CN or CHN):	0.068		C methylated in unknown context (CN or CHN):	0.065		C methylated in unknown context (CN or CHN):	0.067		C methylated in unknown context (CN or CHN):	0.065
Unmethylated	0.146		Unmethylated	0.143		Unmethylated	0.139		Unmethylated	0.152		Unmethylated	0.16

## Sheet: Sheet2
meth						composition
C methylated in CpG context:	0.707	0.718	0.716	0.711	0.699	0.7102
C methylated in CHG context:	0.006	0.006	0.006	0.006	0.005	0.0058
C methylated in CHH context:	0.005	0.005	0.005	0.005	0.005	0.005
C methylated in unknown context (CN or CHN):	0.06	0.061	0.064	0.065	0.063	0.0626
Unmethylated	0.222	0.21	0.209	0.213	0.228	0.2164
C methylated in CpG context:	0.776	0.777	0.784	0.769	0.764	0.774
C methylated in CHG context:	0.006	0.006	0.006	0.006	0.006	0.006
C methylated in CHH context:	0.006	0.006	0.006	0.006	0.005	0.0058
C methylated in unknown context (CN or CHN):	0.066	0.068	0.065	0.067	0.065	0.0662
Unmethylated	0.146	0.143	0.139	0.152	0.16	0.148
