# Supplementary material for: Comparative methylation and RNA-seq expression analysis in CpG context to identify genes involved in Backfat vs. Liver diversification in Nanchukmacdon Pig
Source: BMC Genomics. 2021 Nov 7;22:801. doi: 10.1186/s12864-021-08123-x (PMC8573883; doi:10.1186/s12864-021-08123-x)
Supplement: Supplementary file 4 — File S2. Differentially methylated as well as expressed gene list for backfat and liver. [file 12864_2021_8123_MOESM4_ESM.xlsx]

## Sheet: hyper_up_backfat
Ens_Id	chr	start	end	meth.diff	pvalue	padj	log2FoldChange	Gene_name
ENSSSCG00000031703	1	1411862	1411862	32.6657	2.74e-23	4.29e-22	4.10075	DACT2
ENSSSCG00000004039	1	7115891	7202387	28.7232	3.59e-42	1.25e-40	3.99723	SLC22A3
ENSSSCG00000031536	1	13681172	13681172	25.2121	1.06e-26	2.03e-25	3.32702	MYCT1
ENSSSCG00000031733	1	14972439	14999415	27.3132	3.66e-23	5.71e-22	3.25331	AKAP12
ENSSSCG00000004123	1	20517280	21043429	48.3183	8.16e-26	1.49e-24	2.1362	UTRN
ENSSSCG00000004127	1	21342472	21342472	28.3178	1.03e-35	2.84e-34	3.76259	PLAGL1
ENSSSCG00000004128	1	21378842	21404074	26.6309	4.63e-06	1.96e-05	3.79679	ZC2HC1B
ENSSSCG00000004143	1	25228370	25259267	25.8715	1.7e-06	7.64e-06	2.26225	TXLNB
ENSSSCG00000026041	1	27395618	27592407	35.8351	1.04e-19	1.36e-18	2.54858	MAP3K5
ENSSSCG00000004172	1	29859543	29889630	33.4781	4.08e-24	6.76e-23	3.65741	SLC2A12
ENSSSCG00000034139	1	30265811	30572323	39.6467	0.00116016	0.0032958	3.74976	EYA4
ENSSSCG00000004205	1	33574740	33663992	25.7782	3.69e-65	2.45e-63	3.68178	ARHGAP18
ENSSSCG00000004218	1	36025523	36025523	33.5371	6.54e-25	1.13e-23	2.32796	RSPO3
ENSSSCG00000036607	1	38042522	39024778	38.1443	1.4e-07	7.13e-07	5.62728	NKAIN2
ENSSSCG00000004236	1	39960961	40012594	25.4258	4.77e-19	6.02e-18	3.70502	PKIB
ENSSSCG00000004249	1	43394951	43460287	28.3862	1.13e-21	1.64e-20	2.6413	CEP85L
ENSSSCG00000004250	1	43651757	43775715	27.3501	1.97e-11	1.44e-10	3.24007	SLC35F1
ENSSSCG00000004270	1	48910820	49377034	37.037	1.35e-12	1.09e-11	6.95045	ADGRB3
ENSSSCG00000004274	1	50470424	50470570	37.0871	0.00351509	0.00900908	2.70278	COL9A1
ENSSSCG00000004309	1	56495935	56495935	30.3776	5.47e-05	0.00019826	3.42254	CNR1
ENSSSCG00000024249	1	57257889	57257889	25.2575	1.77e-20	2.42e-19	3.26152	GABRR2
ENSSSCG00000035240	1	63948986	63948986	36.9048	6.24e-15	6.02e-14	2.84704	GPR63
ENSSSCG00000004361	1	68226640	68488500	52.5554	0.000328948	0.00103789	3.32897	GRIK2
ENSSSCG00000004379	1	73555183	73719360	28.5965	9.75e-15	9.3e-14	3.49096	SOBP
ENSSSCG00000004390	1	75139736	75156659	43.097	2.69e-13	2.29e-12	2.14564	SESN1
ENSSSCG00000004419	1	77044781	77141736	27.0906	2.45e-15	2.44e-14	2.13825	SLC16A10
ENSSSCG00000004425	1	78193725	78201118	26.4786	3.58e-45	1.35e-43	4.87946	LAMA4
ENSSSCG00000004433	1	80063752	80112108	26.9814	3.01e-10	2.01e-09	6.65827	HS3ST5
ENSSSCG00000004454	1	82799065	82964538	32.0762	5.71e-13	4.74e-12	4.35358	ME1
ENSSSCG00000004469	1	86519402	86646855	33.7355	1.12e-06	5.15e-06	2.7257	LCA5
ENSSSCG00000004472	1	87321029	87321029	33.2755	1.15e-21	1.67e-20	2.24021	IRAK1BP1
ENSSSCG00000004479	1	90386454	90542437	37.3993	8.02e-16	8.24e-15	3.05717	FILIP1
ENSSSCG00000004484	1	90747394	90861620	35.5138	1.24e-11	9.22e-11	2.72635	COL12A1
ENSSSCG00000004485	1	92068903	92254492	27.6597	9.13e-67	6.25e-65	3.34171	CD109
ENSSSCG00000004502	1	95954459	95954459	37.8852	6.93e-18	8.17e-17	5.61652	RNF165
ENSSSCG00000040836	1	102358412	102575878	25.9091	0.00225979	0.00605439	3.3955	DCC
ENSSSCG00000004530	1	103858419	103858467	51.3154	3.81e-11	2.74e-10	3.86715	STARD6
ENSSSCG00000004534	1	104460859	104460859	25.402	1.14e-09	7.25e-09	2.728	CCDC68
ENSSSCG00000004535	1	104717737	105079354	27.2131	2.26e-14	2.1e-13	3.04896	TCF4
ENSSSCG00000024088	1	109354167	109656604	27.6786	1.02e-41	3.46e-40	3.88398	TLN2
ENSSSCG00000004578	1	111593948	111623065	25.3982	3.16e-121	9.55e-119	3.27718	ANXA2
ENSSSCG00000004584	1	112446240	112485535	29.1489	1.13e-06	5.2e-06	2.7963	GCNT3
ENSSSCG00000004630	1	120063842	120064378	25.7552	1.09e-08	6.23e-08	2.25687	SCG3
ENSSSCG00000030168	1	120466828	120466828	34.1267	0.00060138	0.00181014	5.70835	CYP19A1
ENSSSCG00000004658	1	123104763	123362087	34.2692	4.02e-42	1.39e-40	3.96032	FBN1
ENSSSCG00000004787	1	131397597	131397597	41.4286	1.74e-31	4.08e-30	3.38031	GPR176
ENSSSCG00000044690	1	136721345	136959386	39.2308	4.31e-05	0.000159356	2.09621	FMN1
ENSSSCG00000038452	1	138654367	138981284	38.2122	3.38e-24	5.64e-23	4.46835	ADAMTS17
ENSSSCG00000004840	1	143407852	143407852	27.3951	3.06e-05	0.000115343	2.28063	OTUD7A
ENSSSCG00000004850	1	144386908	144777721	27.5503	0.00119027	0.00337436	4.45925	FAM189A1
ENSSSCG00000004928	1	163233756	163241224	25.252	2.08e-103	4.02e-101	7.85401	CILP
ENSSSCG00000004962	1	166535495	166540407	28.5718	9.7e-17	1.06e-15	3.93237	CORO2B
ENSSSCG00000004976	1	168655440	168658548	25.8232	7.76e-09	4.54e-08	2.74965	LRRC49
ENSSSCG00000004990	1	172081682	172129282	33.9702	2.23e-19	2.87e-18	6.25649	LRFN5
ENSSSCG00000005027	1	181182664	181397446	29.9824	9.24e-21	1.28e-19	2.38001	FRMD6
ENSSSCG00000005055	1	184482199	184482199	32.0966	1.54e-16	1.67e-15	4.37135	LGALS3
ENSSSCG00000005071	1	187153875	187153875	30.5561	1.7e-34	4.49e-33	3.91905	ARMH4
ENSSSCG00000005083	1	189161994	189168541	38.5714	1.2e-10	8.27e-10	2.50786	DHRS7
ENSSSCG00000005106	1	191614761	191781353	33.0842	7.29e-09	4.27e-08	3.63904	NTRK3
ENSSSCG00000022804	1	194803487	194841726	34.0269	4.09e-17	4.59e-16	3.32721	RHOJ
ENSSSCG00000043301	1	201384163	201384163	26.7045	4.75e-25	8.31e-24	3.81227	IFN-ALPHA-8
ENSSSCG00000005166	1	202402997	202604400	25.6667	9.24e-19	1.14e-17	2.83204	MLLT3
ENSSSCG00000005177	1	205079688	205214874	28.195	1.34e-17	1.55e-16	4.83934	SH3GL2
ENSSSCG00000005180	1	206090377	206187423	25.0916	9.18e-22	1.34e-20	3.17606	BNC2
ENSSSCG00000005243	1	221712017	221828925	25.6918	3.31e-10	2.19e-09	2.1603	PGM5
ENSSSCG00000005267	1	226414609	226415066	41.8087	2.11e-30	4.73e-29	3.76656	ANXA1
ENSSSCG00000005380	1	240664690	240828132	46.7949	5.39e-140	2.16e-137	7.25478	COL15A1
ENSSSCG00000005382	1	240862307	240904452	41.7129	1.76e-29	3.79e-28	2.17476	TGFBR1
ENSSSCG00000005400	1	243305017	243305201	54.2869	1.94e-32	4.73e-31	2.5272	GRIN3A
ENSSSCG00000031592	1	248037506	248164194	30.997	4.06e-19	5.15e-18	3.3375	ZNF462
ENSSSCG00000005455	1	251434218	251545096	30.756	2.29e-14	2.13e-13	2.45433	SVEP1
ENSSSCG00000005457	1	251826330	251963303	43.1737	1.45e-43	5.25e-42	5.02095	LPAR1
ENSSSCG00000005480	1	254071927	254215358	33.1372	4.04e-15	3.97e-14	2.96153	RGS3
ENSSSCG00000005487	1	254917651	254917651	29.5074	1.77e-08	9.95e-08	2.02071	COL27A1
ENSSSCG00000034087	1	255330739	255331493	32.2618	9.18e-05	0.000320141	2.28393	TNFSF15
ENSSSCG00000005494	1	255604772	255614710	26.3528	2.32e-23	3.66e-22	2.13799	TNC
ENSSSCG00000005498	1	256543544	256784328	29.4876	6.29e-05	0.000225908	3.60603	PAPPA
ENSSSCG00000035968	1	267221576	267221874	37.8311	2.68e-16	2.85e-15	9.20272	LMX1B
ENSSSCG00000005614	1	268022263	268022263	34.8485	5.81e-16	6.01e-15	2.24878	NIBAN2
ENSSSCG00000005627	1	268350063	268350113	50.1961	1.4e-12	1.13e-11	2.38043	AK1
ENSSSCG00000005641	1	268676629	268680859	28.4783	7.4e-18	8.71e-17	3.53209	DNM1
ENSSSCG00000005680	1	269890978	269891041	30.866	2.92e-14	2.69e-13	3.83332	PRRX2
ENSSSCG00000005710	1	271014870	271056398	36.1578	7.16e-24	1.17e-22	8.80797	LAMC3
ENSSSCG00000012882	2	4323412	4345051	43.2748	0.00143944	0.00402179	3.85573	TESMIN
ENSSSCG00000012926	2	5513606	5551501	25.5605	1.01e-19	1.32e-18	2.247	PC
ENSSSCG00000012985	2	6720929	6721325	38.7232	4.02e-15	3.95e-14	2.82136	SCYL1
ENSSSCG00000021906	2	10015893	10015893	32.9199	1.94e-21	2.78e-20	3.3418	LRRC10B
ENSSSCG00000033703	2	12260293	12260293	26.3543	6.58e-13	5.44e-12	2.40534	FAM111A
ENSSSCG00000013278	2	17540572	17647826	27.62	1.9e-46	7.5e-45	2.7502	TSPAN18
ENSSSCG00000021739	2	18538217	18610178	34.2782	1.18e-10	8.16e-10	2.06317	HSD17B12
ENSSSCG00000013339	2	33760287	33975025	25.8371	1.91e-15	1.91e-14	2.85599	ANO3
ENSSSCG00000013385	2	43905853	43947456	30.2308	2.05e-08	1.14e-07	5.59569	INSC
ENSSSCG00000013393	2	45142650	45176503	26.4496	1.25e-11	9.31e-11	2.06843	SPON1
ENSSSCG00000031877	2	60384605	60384605	25.3612	2.71e-20	3.65e-19	2.69844	ABHD8
ENSSSCG00000013865	2	60874314	60921545	27.299	0.00064712	0.00193434	4.10687	NWD1
ENSSSCG00000023607	2	62096913	62096913	38.7205	1.26e-10	8.68e-10	4.79595	CYP4F22
ENSSSCG00000013667	2	68825796	68846960	30.9161	5.38e-140	2.16e-137	7.20041	COL5A3
ENSSSCG00000013658	2	69058882	69058882	25.4834	1.6e-15	1.61e-14	2.22183	MRPL4
ENSSSCG00000022380	2	72409370	72411207	25.1084	2.04e-05	7.89e-05	2.53092	TRIP10
ENSSSCG00000022370	2	72578404	72578404	27.4289	5.65e-10	3.68e-09	2.7286	TNFSF9
ENSSSCG00000047375	2	72778570	72778570	36.7294	0.000261562	0.000841296	2.12116	MLLT1
ENSSSCG00000035403	2	72973307	72996049	64.2488	8.49e-10	5.47e-09	3.72983	RFX2
ENSSSCG00000013527	2	73221807	73221807	33.5678	0.00112486	0.00320376	2.99427	CATSPERD
ENSSSCG00000028612	2	73573542	73679872	33.3895	9.74e-47	3.9e-45	3.41301	PTPRS
ENSSSCG00000026754	2	74800511	74800511	31.3445	0.000822099	0.00240518	2.76481	ATCAY
ENSSSCG00000023329	2	77011389	77012891	26.7761	0.000564062	0.00170409	2.26518	APC2
ENSSSCG00000024043	2	79186596	79351522	28.3338	8.62e-54	4.26e-52	3.72444	ADAMTS2
ENSSSCG00000040706	2	80476053	80476053	33.9339	6.83e-23	1.05e-21	2.42044	PDLIM7
ENSSSCG00000040706	2	80484343	80484412	58.2041	6.83e-23	1.05e-21	2.42044	DBN1
ENSSSCG00000037582	2	85538526	85540784	50.9508	3.22e-73	2.66e-71	9.36365	IQGAP2
ENSSSCG00000028536	2	87345992	87487938	42.7778	1.04e-14	9.88e-14	2.29353	LHFPL2
ENSSSCG00000014117	2	88773571	88773571	31.9024	7.99e-147	3.92e-144	11.6254	THBS4
ENSSSCG00000014127	2	89573539	89670084	32.7804	9.8e-18	1.14e-16	4.55265	RASGRF2
ENSSSCG00000014136	2	91365847	91803665	30.9945	2.58e-109	5.53e-107	4.02665	VCAN
ENSSSCG00000026780	2	92178996	92328122	33.2269	2.17e-15	2.16e-14	5.32369	EDIL3
ENSSSCG00000014149	2	96140405	96244267	25.0661	1.51e-09	9.42e-09	2.02525	MEF2C
ENSSSCG00000025286	2	101387041	101813760	45.5838	1.06e-05	4.26e-05	2.09193	MCTP1
ENSSSCG00000014173	2	103594366	103644322	40.5321	2.76e-15	2.73e-14	2.21831	LNPEP
ENSSSCG00000014176	2	104752656	105050197	26.8068	8.02e-31	1.83e-29	2.70846	RGMB
ENSSSCG00000014184	2	108253209	108518471	36.8202	5.99e-28	1.21e-26	2.56463	PAM
ENSSSCG00000036520	2	112536590	112807475	29.1921	1.26e-32	3.1e-31	3.38637	EFNA5
ENSSSCG00000014203	2	116285034	116687718	43.6006	3.41e-24	5.68e-23	2.43578	MCC
ENSSSCG00000014221	2	120165621	120192979	40.3064	6.44e-24	1.05e-22	5.21664	LVRN
ENSSSCG00000014235	2	125846482	125926925	27.0031	6.66e-06	2.76e-05	2.12634	SNCAIP
ENSSSCG00000014255	2	131061317	131102055	31.1077	9.81e-25	1.68e-23	4.25953	SLC12A2
ENSSSCG00000014256	2	131201278	131298621	45.5942	1.09e-46	4.35e-45	6.45772	FBN2
ENSSSCG00000014257	2	131748416	131821343	44.4444	5.51e-23	8.51e-22	2.9551	SLC27A6
ENSSSCG00000014259	2	132191772	132389412	42.935	6.68e-22	9.84e-21	9.10051	ADAMTS19
ENSSSCG00000014261	2	132419746	132419746	32.1862	0.00450721	0.0112624	3.61568	MINAR2
ENSSSCG00000035069	2	132597419	132666743	25.469	6.53e-14	5.86e-13	2.56456	CHSY3
ENSSSCG00000032423	2	139173312	139457696	29.5652	4.47e-17	5.01e-16	3.99268	SPOCK1
ENSSSCG00000032826	2	145783847	145937587	28.3619	2.7e-12	2.12e-11	3.40391	KCTD16
ENSSSCG00000014410	2	147384581	147384581	30.5381	7.89e-33	1.95e-31	3.78343	SH3RF2
ENSSSCG00000014418	2	148620040	148620070	33.3024	0.0119983	0.0269423	3.38545	STK32A
ENSSSCG00000036549	2	148686627	148764714	29.1667	1.65e-28	3.41e-27	4.37324	DPYSL3
ENSSSCG00000014438	2	150965761	150965761	25.5072	6.11e-11	4.32e-10	5.07459	PDE6A
ENSSSCG00000007569	3	1783977	1783977	51.7051	2.69e-07	1.33e-06	3.95093	GRIFIN
ENSSSCG00000007574	3	2879005	3087988	26.3783	1.27e-15	1.28e-14	4.79793	SDK1
ENSSSCG00000034768	3	4911428	4947858	73.3658	1.85e-12	1.47e-11	2.79883	CYTH3
ENSSSCG00000027466	3	8522905	8522912	42.2548	4.53e-19	5.72e-18	2.99816	FBXO24
ENSSSCG00000007700	3	10528029	10528133	31.1996	4.83e-08	2.6e-07	2.39779	HIP1
ENSSSCG00000026457	3	15082877	15227531	46.6071	3.37e-79	3.37e-77	7.4687	GALNT17
ENSSSCG00000007751	3	16988720	17001153	36.8467	3.37e-05	0.000126489	4.58188	SEPTIN14
ENSSSCG00000031876	3	24878683	24878687	27.163	3.37e-19	4.3e-18	3.39308	ZP2
ENSSSCG00000031876	3	24896639	24896639	43.1708	3.37e-19	4.3e-18	3.39308	TMEM159
ENSSSCG00000007864	3	25879348	25879352	29.8029	3.36e-28	6.86e-27	2.15237	GPRC5B
ENSSSCG00000007872	3	27263595	27490191	31.7227	1.11e-21	1.61e-20	2.78497	XYLT1
ENSSSCG00000025711	3	40099179	40099179	28.7654	7.47e-18	8.78e-17	2.4366	MEIOB
ENSSSCG00000037970	3	40715136	40715136	28.5714	4.73e-09	2.82e-08	2.27871	SOX8
ENSSSCG00000034607	3	42125438	42243382	40.8121	3.36e-21	4.75e-20	4.62519	CENPP
ENSSSCG00000008101	3	44260063	44260368	27.4254	1.46e-35	3.99e-34	5.59734	FBLN7
ENSSSCG00000038296	3	47273965	47273965	42.0575	6.06e-12	4.64e-11	2.64137	SH3RF3
ENSSSCG00000025772	3	49578786	49578786	28.6242	0.00147288	0.00410273	2.64121	GPR45
ENSSSCG00000008150	3	51415281	51442713	33.9844	1.03e-09	6.58e-09	3.26171	TMEM182
ENSSSCG00000008207	3	57371560	57376266	34.4038	3.76e-17	4.25e-16	2.34476	RPIA
ENSSSCG00000036008	3	67905902	67950820	25.7778	2.01e-11	1.47e-10	6.66384	TACR1
ENSSSCG00000008289	3	68842603	68842603	27.7286	2.83e-22	4.24e-21	2.17839	MTHFD2
ENSSSCG00000008340	3	73170143	73396501	32.8105	1.19e-69	8.88e-68	2.46106	ANTXR1
ENSSSCG00000025751	3	78263914	78406204	29.156	8.86e-20	1.17e-18	2.93281	MDH1
ENSSSCG00000008397	3	85359243	85452859	28.439	4.2e-12	3.25e-11	3.30345	EFEMP1
ENSSSCG00000026559	3	86267446	86518363	59.6564	6.67e-09	3.92e-08	3.37748	EML6
ENSSSCG00000008442	3	94064526	94064779	31.0357	0.000248906	0.000804701	4.78973	TMEM247
ENSSSCG00000008456	3	96744707	96835240	32.4643	3.81e-25	6.69e-24	2.49696	PLEKHH2
ENSSSCG00000008491	3	102810944	102810944	44.0196	1.99e-35	5.4e-34	3.73689	QPCT
ENSSSCG00000008501	3	103460598	103488395	25.9742	5.71e-28	1.15e-26	5.9174	VIT
ENSSSCG00000008504	3	103640138	103798747	28.29	5.45e-17	6.07e-16	2.6527	CRIM1
ENSSSCG00000008521	3	107882330	107921910	31.0611	2.54e-06	1.12e-05	3.79367	SRD5A2
ENSSSCG00000008593	3	115026237	115026251	43.7595	4.57e-07	2.2e-06	2.16126	KLHL29
ENSSSCG00000008606	3	118553351	118868132	40.1404	8.39e-22	1.23e-20	3.69214	OSR1
ENSSSCG00000008617	3	120991289	121054636	51.9864	2.72e-16	2.88e-15	2.12099	CYRIA
ENSSSCG00000008624	3	124936401	124979533	35.7175	1.47e-53	7.22e-52	4.20867	LPIN1
ENSSSCG00000040731	4	15265026	15271613	26.3243	5.76e-14	5.19e-13	2.00118	TMEM65
ENSSSCG00000035521	4	15802199	15802199	30.3399	0.000773287	0.00227536	2.64158	KLHL38
ENSSSCG00000005992	4	17599833	17599833	27.9428	1.22e-32	3.01e-31	6.71423	SHAS2
ENSSSCG00000005997	4	18720830	18917149	33.7395	4.01e-96	6.18e-94	3.06368	COL14A1
ENSSSCG00000006051	4	33773932	33773932	35.8111	6.88e-52	3.17e-50	6.0561	CTHRC1
ENSSSCG00000006062	4	35974466	36014037	29.8701	3.94e-38	1.19e-36	2.00875	YWHAZ
ENSSSCG00000006069	4	36875590	36985332	38.7704	5.55e-11	3.94e-10	3.52374	RGS22
ENSSSCG00000006073	4	37853488	37853488	43.444	6.18e-24	1.01e-22	8.03386	OSR2
ENSSSCG00000006082	4	38751146	38905145	37.5139	1.63e-70	1.25e-68	4.21655	MATN2
ENSSSCG00000006105	4	42333640	42469643	46.0055	4.86e-52	2.25e-50	5.04015	GEM
ENSSSCG00000006106	4	42511490	42592429	26.3372	0.00269984	0.00709621	2.41714	CDH17
ENSSSCG00000006121	4	45835417	45835417	27.4157	8.59e-06	3.5e-05	2.11136	PIP4P2
ENSSSCG00000006141	4	51235010	51235010	28.0107	6.33e-36	1.77e-34	6.59163	CA3
ENSSSCG00000006153	4	55279337	55279337	32.2331	4.3e-109	9.12e-107	6.40413	FABP5
ENSSSCG00000006163	4	57887749	57887749	29.7877	7.34e-08	3.86e-07	2.00555	PKIA
ENSSSCG00000006171	4	60947701	60992806	30.4679	1.87e-49	8.11e-48	4.89822	CRISPLD1
ENSSSCG00000040728	4	64008357	64297506	25.5042	0.000140133	0.000473318	5.84105	EYA1
ENSSSCG00000006199	4	66870726	66944743	33.8122	1.98e-22	2.97e-21	2.58728	PREX2
ENSSSCG00000025087	4	71900525	72077292	38.317	2.13e-34	5.6e-33	3.30622	ASPH
ENSSSCG00000031813	4	76255541	76255628	39.43	1.79e-15	1.79e-14	4.87097	XKR4
ENSSSCG00000039568	4	79267895	79267895	28.5555	1.1e-22	1.68e-21	2.82498	SNAI2
ENSSSCG00000031503	4	80438596	80490930	34.9343	2.16e-146	1.02e-143	7.18226	PRRX1
ENSSSCG00000006288	4	81364531	81364531	37.3913	1.26e-14	1.19e-13	3.10977	SELP
ENSSSCG00000035937	4	82310915	82310915	38.4888	9.9e-28	1.95e-26	4.09498	DPT
ENSSSCG00000006302	4	82854668	83001008	28.3555	2.11e-06	9.38e-06	2.68024	GPR161
ENSSSCG00000006321	4	84656754	84656754	54.7997	2.79e-23	4.37e-22	7.57498	FAM78B
ENSSSCG00000006328	4	85223955	85343663	33.979	3.16e-26	5.91e-25	5.49849	RXRG
ENSSSCG00000037821	4	87294835	87328798	37.7101	5.4e-16	5.6e-15	3.20463	RGS5
ENSSSCG00000006338	4	87756086	87914841	27.0678	2.73e-52	1.29e-50	3.58393	DDR2
ENSSSCG00000006345	4	88517016	88546826	44.1518	1.04e-31	2.48e-30	4.12685	OLFML2B
ENSSSCG00000006391	4	90313092	90333734	49.2804	1.15e-06	5.27e-06	2.87975	ATP1A2
ENSSSCG00000037532	4	91432444	91432444	26.9903	1.38e-11	1.03e-10	2.46044	MNDA
ENSSSCG00000006423	4	91470646	91470646	28.1921	3.5e-14	3.2e-13	5.8987	OR6N2
ENSSSCG00000006496	4	93914348	93914557	45.3314	6.29e-12	4.8e-11	2.21317	LMNA
ENSSSCG00000006569	4	95894036	95894036	38.9829	5.63e-07	2.68e-06	2.31011	SLC27A3
ENSSSCG00000006614	4	97348287	97348294	48.1481	0.0162733	0.0352964	5.92151	THEM5
ENSSSCG00000031262	4	99344652	99351973	43.2815	3.9e-09	2.35e-08	2.7131	TXNIP
ENSSSCG00000006743	4	104740962	104763267	36.2585	2.87e-11	2.08e-10	2.69534	SLC22A15
ENSSSCG00000026680	4	108595993	108595993	45.4702	1.58e-05	6.22e-05	2.71871	KCND3
ENSSSCG00000006848	4	111581299	111581588	31.7006	3.8e-33	9.53e-32	3.23111	SLC25A24
ENSSSCG00000006857	4	115693185	115816175	29.9212	1.79e-22	2.69e-21	4.53651	COL11A1
ENSSSCG00000029849	4	117064215	117064236	31.6239	1.7e-32	4.17e-31	2.53255	S1PR1
ENSSSCG00000006875	4	118734235	118734235	32.4362	0.000929612	0.0026915	3.5841	PLPPR4
ENSSSCG00000042806	4	124832195	124832195	25.1678	6.77e-06	2.8e-05	2.30162	C1orf146
ENSSSCG00000006911	4	125114338	125314993	42.8642	3.04e-82	3.36e-80	2.32057	TGFBR3
ENSSSCG00000038685	5	5413913	5484182	28.0851	2.21e-05	8.5e-05	3.68346	MPPED1
ENSSSCG00000038126	5	8804123	8804198	33.121	6.42e-17	7.12e-16	3.1566	MGAT3
ENSSSCG00000030325	5	10613491	10613491	28.0697	5.38e-61	3.2e-59	5.69238	C1QTNF6
ENSSSCG00000031139	5	21424774	21424774	27.8678	2.38e-24	3.99e-23	2.35862	IKZF4
ENSSSCG00000000379	5	21516948	21516990	43.4436	2.62e-38	7.92e-37	2.11505	ESYT1
ENSSSCG00000000455	5	24082785	24118582	25.5167	2.85e-72	2.3e-70	4.53707	LRIG3
ENSSSCG00000000456	5	24710111	24828435	39.3056	1.84e-31	4.3e-30	2.64212	SLC16A7
ENSSSCG00000019827	5	27254510	27254586	46.4518	0.000316653	0.0010024	4.20974	MIRLET7I
ENSSSCG00000000464	5	28814734	28816469	38.7715	0.0183282	0.0392398	2.46093	C12orf56
ENSSSCG00000026004	5	29814606	29856701	36.5464	1.6e-20	2.19e-19	2.98099	MSRB3
ENSSSCG00000023936	5	34063110	34167796	29.4118	2.04e-08	1.14e-07	2.9491	MYRFL
ENSSSCG00000000531	5	41903027	42117395	26.2621	1.8e-11	1.33e-10	2.42386	BICD1
ENSSSCG00000000541	5	44433861	44433861	27.0572	4.31e-08	2.33e-07	2.45591	FAR2
ENSSSCG00000000551	5	46357510	46357935	30.6239	2.95e-116	7.48e-114	7.44607	ARNTL2
ENSSSCG00000000555	5	46947001	47464059	31.3321	7.74e-12	5.88e-11	2.03882	ITPR2
ENSSSCG00000025531	5	47605006	47605006	32.7695	6.63e-40	2.12e-38	3.79665	SSPN
ENSSSCG00000027144	5	47865694	48181532	34.8696	3.97e-08	2.15e-07	2.91757	LMNTD1
ENSSSCG00000000571	5	51547761	51668646	26.7619	1.74e-23	2.76e-22	2.84757	ABCC9
ENSSSCG00000000600	5	56819680	56996453	25.906	7.61e-31	1.74e-29	2.36097	EPS8
ENSSSCG00000039316	5	59386801	59386847	59.6313	0.0023908	0.00636209	3.47736	GSG1
ENSSSCG00000029592	5	59574229	59574229	28.9044	1.91e-10	1.29e-09	3.76495	GPRC5A
ENSSSCG00000000649	5	61852106	61852106	54.5206	9.22e-12	6.95e-11	3.75559	CLEC1A
ENSSSCG00000000651	5	61904069	61904069	37.5965	4.55e-09	2.71e-08	3.17006	CLEC12B
ENSSSCG00000031712	5	62743026	62744079	36.453	2.14e-32	5.19e-31	8.12868	MFAP5
ENSSSCG00000000672	5	63568122	63590417	40.9466	5.58e-19	6.99e-18	3.09836	CLSTN3
ENSSSCG00000000712	5	64624887	64886733	37.8281	1.25e-29	2.72e-28	3.86157	VWF
ENSSSCG00000000730	5	66835187	66835199	28.0839	1.51e-05	5.94e-05	4.55135	PRMT8
ENSSSCG00000000759	5	68676076	68735633	39.9716	1.26e-49	5.49e-48	2.82746	WNT5B
ENSSSCG00000000781	5	71171659	71171659	35.8816	1.88e-33	4.77e-32	11.5998	ABCD2
ENSSSCG00000000795	5	74516366	74550716	38.9867	4.41e-55	2.28e-53	7.49986	ADAMTS20
ENSSSCG00000000801	5	75093779	75131762	38.9912	1.41e-22	2.14e-21	3.53073	TMEM117
ENSSSCG00000000804	5	76114861	76337120	46.8634	1.48e-29	3.2e-28	2.01339	ANO6
ENSSSCG00000033142	5	78081891	78081891	46.0654	1.29e-07	6.59e-07	2.33915	ENDOU
ENSSSCG00000000839	5	79495425	79522848	34.4353	5.8e-42	1.99e-40	2.81083	ALDH1L2
ENSSSCG00000000848	5	80421980	80463271	47.5376	2.17e-43	7.81e-42	4.03755	GLT8D2
ENSSSCG00000000857	5	81776831	81819932	43.7874	9.22e-18	1.08e-16	3.17837	IGF1
ENSSSCG00000023972	5	82309050	82309339	35.4357	6.29e-30	1.38e-28	2.59511	DRAM1
ENSSSCG00000000873	5	83492002	83492002	36.1446	0.00810243	0.0190623	3.66499	ANO4
ENSSSCG00000000896	5	87680217	87745569	50.5485	1.97e-43	7.12e-42	2.62852	NTN4
ENSSSCG00000000915	5	91681545	91681689	48.947	1.33e-35	3.64e-34	4.42067	DCN
ENSSSCG00000000916	5	91761758	91761758	40.3576	2.39e-148	1.2e-145	8.71089	LUM
ENSSSCG00000000917	5	91792744	91792744	26.792	3.79e-41	1.26e-39	13.0334	KERA
ENSSSCG00000000918	5	91854753	91863730	31.1305	0.00145038	0.00404928	4.32256	EPYC
ENSSSCG00000035495	5	94021524	94109534	25.0749	1.54e-30	3.46e-29	3.52559	KITLG
ENSSSCG00000000936	5	97137613	97137613	25.9309	0.000913238	0.00265036	4.32738	SLC6A15
ENSSSCG00000000948	5	101914017	101914444	41.2281	4.29e-05	0.000158602	3.01593	SYT1
ENSSSCG00000002684	6	5191979	5832526	29.9025	2.6e-85	3.14e-83	4.47911	CDH13
ENSSSCG00000002696	6	9980861	9980861	27.1126	3.94e-20	5.27e-19	3.63743	VAT1L
ENSSSCG00000038627	6	10215510	10596471	46.3045	4.67e-68	3.35e-66	7.24787	ADAMTS18
ENSSSCG00000040629	6	13606505	13629343	37.9056	9.54e-36	2.64e-34	3.60804	IL34
ENSSSCG00000040687	6	22932745	22932745	26.7571	0.000229233	0.000746794	3.85316	CDH8
ENSSSCG00000002795	6	25907624	25907624	43.7478	6.81e-29	1.43e-27	2.06752	CDH11
ENSSSCG00000002778	6	28068728	28068728	45.2189	2.87e-06	1.25e-05	2.1347	ZDHHC1
ENSSSCG00000002829	6	30062126	30062136	34.3295	8.06e-98	1.3e-95	4.33718	MMP2
ENSSSCG00000002838	6	35084276	35190015	40.6906	9.33e-25	1.6e-23	3.77573	ZNF423
ENSSSCG00000029234	6	40494813	40773307	27.6637	3.51e-06	1.51e-05	4.75138	ZNF536
ENSSSCG00000002987	6	48156958	48157143	26.2712	1.69e-17	1.95e-16	8.72762	DLL3
ENSSSCG00000003006	6	49161589	49171379	28.6577	1.19e-07	6.13e-07	2.89629	CYP2B22
ENSSSCG00000032803	6	49217965	49217965	25.7847	2.78e-10	1.85e-09	2.84051	CYP2S1
ENSSSCG00000040022	6	49413038	49413100	36.568	8.56e-06	3.49e-05	3.69428	ERICH4
ENSSSCG00000003018	6	49537137	49561299	33.9784	6.01e-89	7.7e-87	7.25288	LIPE
ENSSSCG00000003081	6	51233262	51233262	31.8594	2.43e-10	1.63e-09	2.94026	CEACAM16
ENSSSCG00000020657	6	51305894	51305949	26.4957	4.46e-67	3.09e-65	5.67857	BCAM
ENSSSCG00000033830	6	52473996	52474091	31.3242	8.05e-20	1.06e-18	3.30589	CCDC8
ENSSSCG00000023371	6	53426641	53433120	40.8218	2.89e-99	4.86e-97	5.50729	EHD2
ENSSSCG00000023377	6	53757223	53757223	30.4278	2.22e-10	1.49e-09	2.18261	EMP3
ENSSSCG00000037450	6	59654560	59654560	26.2964	3.79e-49	1.62e-47	2.46553	SSC5D
ENSSSCG00000031344	6	65862642	65862692	44.9164	0.00750134	0.0178015	2.77512	AJAP1
ENSSSCG00000003366	6	67031405	67090901	32.6994	4.4e-36	1.24e-34	6.25602	CHD5
ENSSSCG00000035940	6	69779195	69789773	25.6541	3.23e-10	2.15e-09	2.13958	SPSB1
ENSSSCG00000003465	6	74934771	74944462	28.2878	3.62e-14	3.31e-13	2.75587	FBLIM1
ENSSSCG00000030706	6	78784185	78784197	26.4912	2.43e-05	9.29e-05	2.45219	FAM43B
ENSSSCG00000003508	6	78915403	78915408	44.5668	1.07e-06	4.95e-06	3.59055	KIF17
ENSSSCG00000003514	6	79889580	79919018	31.4103	2.1e-28	4.32e-27	2.7876	HSPG2
ENSSSCG00000003527	6	80722273	80722273	32.601	3.32e-43	1.19e-41	5.17306	EPHB2
ENSSSCG00000027401	6	85810887	85815590	42.2844	0.00827929	0.01943	3.64847	OPRD1
ENSSSCG00000003600	6	88112557	88112557	25.2295	6.76e-21	9.4e-20	2.04453	TINAGL1
ENSSSCG00000003619	6	89345223	89345230	26.5315	1.26e-17	1.46e-16	4.04588	AZIN2
ENSSSCG00000003640	6	92904776	93013830	31.4335	1.19e-15	1.21e-14	4.30805	GRIK3
ENSSSCG00000034765	6	97830272	97944156	35.0309	1.06e-18	1.3e-17	3.58339	PIEZO2
ENSSSCG00000039797	6	97987410	97987410	28.7215	7.45e-60	4.38e-58	3.78185	APCDD1
ENSSSCG00000003687	6	101543024	101543043	32.3398	8.36e-41	2.75e-39	2.15291	EPB41L3
ENSSSCG00000003694	6	103764823	103771357	33.8245	1.66e-19	2.15e-18	2.54576	EMILIN2
ENSSSCG00000040397	6	105806586	105953591	39.8804	3.04e-21	4.3e-20	3.18073	COLEC12
ENSSSCG00000003715	6	109874737	110057163	27.2923	1.1e-35	3.01e-34	3.06604	ZNF521
ENSSSCG00000028047	6	118354235	118757107	29.844	0.00232144	0.00620224	2.01387	DTNA
ENSSSCG00000027935	6	120089329	120580530	26.5747	3.23e-06	1.4e-05	2.35343	FHOD3
ENSSSCG00000003747	6	120668909	120840082	31.5549	5.85e-26	1.08e-24	2.05516	KIAA1328
ENSSSCG00000005778	6	127961155	127961155	27.8308	1.96e-06	8.76e-06	2.00946	HSBP1L1
ENSSSCG00000003758	6	129209548	129209548	32.3368	6.1e-06	2.54e-05	2.94594	CTBS
ENSSSCG00000003760	6	129711417	129711417	33.4759	3.05e-18	3.66e-17	3.16714	TTLL7
ENSSSCG00000003768	6	135338522	135383058	25.2453	1.72e-15	1.72e-14	3.42842	NEXN
ENSSSCG00000003773	6	135745714	135996344	44.9479	2.15e-20	2.92e-19	3.4034	AK5
ENSSSCG00000024494	6	136906959	137172645	25.1176	1.82e-07	9.18e-07	3.60546	ST6GALNAC3
ENSSSCG00000025085	6	140941829	141603820	34.4028	1.59e-16	1.72e-15	2.86788	NEGR1
ENSSSCG00000003788	6	142133869	142133956	32.6869	1.31e-59	7.65e-58	6.31696	PTGER3
ENSSSCG00000003793	6	142941856	143115561	34.6279	6.76e-09	3.97e-08	6.24653	LRRC7
ENSSSCG00000031352	6	145784496	145798177	25.7228	0.00268794	0.0070683	2.72884	TCTEX1D1
ENSSSCG00000004829	6	147870862	148183008	26.1033	6.7e-77	6.05e-75	4.01341	CACHD1
ENSSSCG00000038094	6	159596760	159601496	39.6162	1.67e-22	2.53e-21	3.3156	GPX7
ENSSSCG00000003875	6	160826318	160826641	26.2117	2.31e-10	1.55e-09	2.39513	TTC39A
ENSSSCG00000003881	6	163292987	163329023	37.6572	0.000381946	0.00119113	2.03074	SPATA6
ENSSSCG00000001068	7	13248498	13330485	40.3453	7.22e-20	9.54e-19	3.22304	CAP2
ENSSSCG00000025071	7	24814217	24814217	30.6667	1.63e-07	8.27e-07	6.55415	BTNL2
ENSSSCG00000001478	7	25363440	25471151	34.772	2.75e-19	3.53e-18	3.41052	BMP5
ENSSSCG00000001479	7	25684506	25729621	35.1921	4.54e-13	3.8e-12	7.07403	HMGCLL1
ENSSSCG00000001480	7	25803076	25803076	29.6561	0.00507847	0.0125617	3.82785	GFRAL
ENSSSCG00000001487	7	27093671	27093671	41.0319	8.86e-11	6.19e-10	7.87357	KLHL31
ENSSSCG00000001498	7	28806942	28806999	32.6322	7.38e-30	1.62e-28	3.90599	BEND6
ENSSSCG00000001500	7	29427623	29580672	35.6523	1.32e-30	2.97e-29	3.64809	COL21A1
ENSSSCG00000001567	7	32490609	32490609	26.2029	0.000309309	0.000981126	2.14732	CPNE5
ENSSSCG00000037416	7	40749790	40836936	31.2531	2.74e-11	1.99e-10	3.25987	CLIC5
ENSSSCG00000001716	7	41128554	41215312	38.3929	1.03e-09	6.58e-09	2.97022	RCAN2
ENSSSCG00000001725	7	41636954	41727874	28.6669	7.86e-38	2.31e-36	2.93542	ADGRF5
ENSSSCG00000022089	7	42375788	42375788	28.7259	1.86e-05	7.24e-05	2.42331	ADGRF4
ENSSSCG00000001786	7	49924912	49924955	48.641	5.85e-18	6.93e-17	5.22032	CFAP161
ENSSSCG00000001793	7	51014687	51353977	30.3841	3.14e-25	5.54e-24	4.30262	ADAMTSL3
ENSSSCG00000001795	7	51400649	51400822	29.5238	2.6e-12	2.04e-11	4.40404	SH3GL3
ENSSSCG00000035432	7	51733889	51733889	26.0163	2.21e-12	1.75e-11	2.19863	HDGFL3
ENSSSCG00000001808	7	52366151	52366151	38.6149	2.05e-20	2.78e-19	7.21618	CPEB1
ENSSSCG00000001846	7	55279612	55282327	47.1761	2.89e-09	1.77e-08	2.10128	WDR93
ENSSSCG00000001863	7	56348487	56394118	44.6995	1.78e-14	1.67e-13	2.98023	TMEM266
ENSSSCG00000001869	7	57239877	57491465	49.6532	4.7e-09	2.8e-08	2.00515	PEAK1
ENSSSCG00000001872	7	57747903	57747912	36.3279	1.09e-31	2.58e-30	3.00789	LINGO1
ENSSSCG00000001916	7	59514186	59514186	34.8261	4.35e-18	5.18e-17	4.28607	INSYN1
ENSSSCG00000032377	7	64144718	64178774	37.1937	1.56e-14	1.47e-13	2.35458	RALGAPA1
ENSSSCG00000001964	7	65926620	66626709	27.381	2.96e-05	0.000111948	4.6037	NPAS3
ENSSSCG00000001975	7	69543649	69862827	34.6737	2.75e-16	2.92e-15	2.24063	PRKD1
ENSSSCG00000002025	7	75745157	75745157	27.5641	9.79e-15	9.34e-14	2.20788	SLC22A17
ENSSSCG00000002257	7	84793028	84793028	37.7563	6.47e-25	1.12e-23	4.65016	MCTP2
ENSSSCG00000002306	7	92937926	92994088	31.9397	4.1e-103	7.86e-101	6.01499	GALNT16
ENSSSCG00000033093	7	95422579	95904798	29.8493	1.11e-12	9.01e-12	2.929	RGS6
ENSSSCG00000035895	7	98591324	98591416	47.8548	1.13e-11	8.43e-11	2.28478	JDP2
ENSSSCG00000031771	7	103797517	103913572	38.0384	7.56e-24	1.23e-22	9.97577	TSHR
ENSSSCG00000002432	7	111944819	111944819	36.3803	4.37e-32	1.06e-30	6.13372	KCNK13
ENSSSCG00000038851	7	114836406	115001112	27.3212	0.000279027	0.000892783	3.06217	UNC79
ENSSSCG00000002510	7	120671285	120671285	43.6937	0.00972967	0.0224091	3.30883	CYP46A1
ENSSSCG00000027667	7	120713004	120838916	53.5109	1.64e-19	2.13e-18	2.54297	EML1
ENSSSCG00000008737	8	10713819	10742940	39.6828	2.13e-07	1.07e-06	2.17376	C1QTNF7
ENSSSCG00000008761	8	20276877	20345409	26.6512	2.45e-17	2.8e-16	2.07049	TBC1D19
ENSSSCG00000008765	8	23476698	23577777	29.8154	6.63e-14	5.94e-13	2.6901	PCDH7
ENSSSCG00000008832	8	39113924	39133205	30.2083	3.58e-43	1.28e-41	4.63833	LRRC66
ENSSSCG00000008834	8	39185095	39185178	46.5759	3.08e-16	3.25e-15	4.46427	SPATA18
ENSSSCG00000008838	8	40253210	40465693	31.388	3e-11	2.17e-10	3.12035	LNX1
ENSSSCG00000008853	8	42888560	43043141	34.8311	7.23e-19	8.99e-18	4.15298	TLL1
ENSSSCG00000008854	8	43588525	43588525	36.1971	9.75e-33	2.41e-31	4.74151	CPE
ENSSSCG00000008870	8	44570587	44570587	25.2312	2.2e-23	3.47e-22	2.16107	GUCY1B1
ENSSSCG00000008873	8	47007376	47033185	35.0449	4.25e-11	3.04e-10	2.6757	GASK1B
ENSSSCG00000027183	8	50408088	51029116	45.9259	4.25e-05	0.000157218	5.49961	FSTL5
ENSSSCG00000008913	8	56358529	56359135	48.0357	2.9e-16	3.07e-15	2.03751	IGFBP7
ENSSSCG00000032374	8	66733775	66745506	26.7308	3.86e-67	2.69e-65	6.1266	SULT1B1
ENSSSCG00000026886	8	74709262	74896700	27.6	1.47e-23	2.34e-22	9.63165	DCHS2
ENSSSCG00000009004	8	75349758	75349758	29.3905	7.5e-63	4.76e-61	8.41349	SFRP2
ENSSSCG00000040272	8	81844860	81878988	33.0201	7.92e-12	6e-11	3.53409	TTC29
ENSSSCG00000009053	8	86125508	86304365	35.1675	3.96e-30	8.77e-29	4.4662	RNF150
ENSSSCG00000032741	8	86425362	86425867	48.3111	6.05e-29	1.27e-27	2.97783	TBC1D9
ENSSSCG00000009083	8	100453596	100865962	34.5581	8.69e-28	1.72e-26	2.51182	SPRY1
ENSSSCG00000036213	8	101337853	101338052	27.9661	4.76e-12	3.67e-11	3.31145	FGF2
ENSSSCG00000009092	8	102192198	102192198	46.5585	4.07e-06	1.74e-05	2.02557	TRPC3
ENSSSCG00000009097	8	102389243	102423295	29.8579	6.23e-40	2e-38	3.60862	ANXA5
ENSSSCG00000029260	8	103052954	103059697	33.3083	1.3e-25	2.35e-24	5.08189	NDNF
ENSSSCG00000009101	8	103199204	103369420	29.1599	4.79e-29	1.01e-27	3.36362	PRDM5
ENSSSCG00000023174	8	104506111	104545779	36.9322	1.52e-14	1.44e-13	2.29729	USP53
ENSSSCG00000032838	8	104570788	104599782	55.8858	1.04e-08	5.95e-08	4.82192	MYOZ2
ENSSSCG00000009111	8	104693447	104832154	33.7763	1.17e-34	3.11e-33	3.31008	SYNPO2
ENSSSCG00000009114	8	105139167	105186078	37.2819	3.1e-14	2.85e-13	3.10796	PRSS12
ENSSSCG00000009128	8	110415932	110487960	46.4438	5.62e-69	4.13e-67	4.45877	AP1AR
ENSSSCG00000009132	8	111790761	111857697	38.8007	2.43e-18	2.92e-17	3.00497	ENPEP
ENSSSCG00000036236	8	111863987	112128270	31.2638	5.78e-10	3.77e-09	2.73264	ELOVL6
ENSSSCG00000039813	8	112906477	113321721	40.2573	4.04e-05	0.000149739	3.22776	COL25A1
ENSSSCG00000032094	8	114865315	114886866	31.9963	6.93e-59	3.98e-57	8.92955	DKK2
ENSSSCG00000038080	8	120138640	120138640	50.2875	4.59e-30	1.02e-28	3.38371	EMCN
ENSSSCG00000009194	8	125395439	125395439	25.6765	0.000107945	0.000371255	2.12754	HPGDS
ENSSSCG00000022986	8	127857140	128939539	30.4511	8.06e-10	5.19e-09	2.38234	CCSER1
ENSSSCG00000026655	8	132076667	132187670	30.9383	2.62e-33	6.62e-32	3.22171	PTPN13
ENSSSCG00000009228	8	132279437	132667060	33.7281	3.54e-13	2.99e-12	3.36891	MAPK10
ENSSSCG00000026729	8	135767983	135768632	31.5934	1.56e-15	1.57e-14	2.48527	TMEM150C
ENSSSCG00000030206	9	873527	873527	36.163	5.17e-05	0.000188344	2.757	STK33
ENSSSCG00000014840	9	8658152	8663546	36.9395	1.53e-23	2.43e-22	4.02414	P4HA3
ENSSSCG00000014860	9	9889502	9889922	25.4261	1.44e-05	5.68e-05	2.6198	MAP6
ENSSSCG00000014861	9	9966143	9991573	27.4971	3.69e-53	1.8e-51	8.05588	MOGAT2
ENSSSCG00000032723	9	10982906	11158979	25.8286	1.85e-123	5.99e-121	2.96515	ACER3
ENSSSCG00000014912	9	19775840	19807636	38.1289	0.00778692	0.018396	3.63252	CCDC83
ENSSSCG00000033878	9	21610140	21610140	33.3579	0.00057496	0.00173535	4.41318	RAB38
ENSSSCG00000026409	9	22573979	22573979	44.8543	0.0115382	0.0260358	3.68231	TYR
ENSSSCG00000014927	9	22698392	22698392	43.5078	1.44e-38	4.39e-37	5.38539	NOX4
ENSSSCG00000014959	9	26693476	26693476	29.6715	7.81e-16	8.03e-15	2.76006	PIWIL4
ENSSSCG00000014960	9	26827037	26916657	44.6624	8.12e-62	4.99e-60	3.54571	AMOTL1
ENSSSCG00000014979	9	32542451	32696600	25.9259	4.72e-16	4.93e-15	3.94699	CEP126
ENSSSCG00000014984	9	33380874	33380874	52.1861	3.11e-30	6.9e-29	11.1754	MMP27
ENSSSCG00000014994	9	34548486	34619755	29.4476	1.07e-13	9.43e-13	2.3246	PDGFD
ENSSSCG00000015001	9	36292738	36333279	28.431	6.9e-07	3.25e-06	2.12689	SLC35F2
ENSSSCG00000015009	9	36875073	36875073	35.9794	5.92e-40	1.9e-38	2.27971	POGLUT3
ENSSSCG00000032941	9	39374389	39389489	34.9315	8.26e-20	1.09e-18	2.39034	SIK2
ENSSSCG00000015045	9	40702301	40768345	35.7672	1.72e-44	6.42e-43	5.18217	NCAM1
ENSSSCG00000015116	9	46513557	46513557	37.9985	3.81e-66	2.55e-64	2.48366	MCAM
ENSSSCG00000015135	9	48434851	48650630	27.5769	1.91e-58	1.09e-56	4.01314	SORL1
ENSSSCG00000022961	9	50011141	50011161	56.7804	2.63e-81	2.83e-79	5.10346	CLMP
ENSSSCG00000015205	9	52114108	52114108	25.3242	0.000501534	0.00152944	2.93361	HEPACAM
ENSSSCG00000015253	9	58627841	58843193	26.8514	1.61e-25	2.9e-24	9.97302	NTM
ENSSSCG00000037534	9	59234859	59731953	29.4829	2.43e-15	2.42e-14	7.63628	OPCML
ENSSSCG00000015267	9	63829034	63829758	48.0186	3.89e-31	9.01e-30	3.75987	FMO2
ENSSSCG00000015273	9	64344222	64400852	39.0688	7.47e-12	5.68e-11	2.06815	ATP2B4
ENSSSCG00000015297	9	68339567	68487613	55.3377	7.98e-23	1.22e-21	2.90289	ADAM22
ENSSSCG00000015326	9	74171984	74192116	27.5754	3.62e-94	5.35e-92	5.83163	COL1A2
ENSSSCG00000015328	9	74435745	74468655	35.312	6.94e-30	1.52e-28	2.6058	SGCE
ENSSSCG00000015334	9	75251747	75261078	28.8839	0.0207976	0.0438285	2.10214	PDK4
ENSSSCG00000015342	9	77684287	77818630	51.1244	3.05e-13	2.59e-12	3.93635	COL28A1
ENSSSCG00000015355	9	83614792	84500891	45.4342	3.75e-54	1.89e-52	6.51894	DGKB
ENSSSCG00000015357	9	84950480	85007148	28.0181	3.38e-45	1.28e-43	4.89442	MEOX2
ENSSSCG00000015368	9	87552815	88160149	42.9029	2.31e-08	1.28e-07	2.47298	HDAC9
ENSSSCG00000015377	9	89660661	89660680	41.8867	0.000516416	0.00157178	3.83195	ABCB5
ENSSSCG00000024485	9	92707258	92707260	40.3724	1.13e-11	8.49e-11	2.13194	RUNDC3B
ENSSSCG00000015394	9	93566593	93590833	40.0618	3.27e-27	6.37e-26	4.85229	ELAPOR2
ENSSSCG00000015398	9	96165931	96257237	29.7416	2.33e-14	2.16e-13	4.00114	SEMA3A
ENSSSCG00000015399	9	96840783	96840783	35.897	0.000446987	0.00137682	2.93199	SEMA3E
ENSSSCG00000023784	9	99250196	99379997	37.5753	8.76e-34	2.24e-32	4.49258	SEMA3C
ENSSSCG00000015405	9	99690255	99786932	34.1628	6.42e-17	7.12e-16	3.20773	CD36
ENSSSCG00000015407	9	100193343	100269581	25.8297	4.25e-28	8.59e-27	3.54934	GNAI1
ENSSSCG00000015412	9	102802350	102826663	28.8889	1.82e-10	1.24e-09	3.33005	CCDC146
ENSSSCG00000035554	9	104277547	104722787	25.9349	1.43e-28	2.96e-27	5.00325	LHFPL3
ENSSSCG00000015433	9	105860172	105860172	28.931	3.13e-08	1.71e-07	2.55758	CDHR3
ENSSSCG00000037706	9	106858609	106950432	26.3971	2.4e-28	4.93e-27	3.32256	PRKAR2B
ENSSSCG00000015444	9	107674222	107736630	32.8157	1.3e-12	1.05e-11	2.32682	LAMB1
ENSSSCG00000020963	9	108422851	108433554	31.3816	3.98e-27	7.73e-26	4.5128	EPDR1
ENSSSCG00000015507	9	117180168	117225220	29.3773	0.00585813	0.0142976	2.27637	TNN
ENSSSCG00000015508	9	117466816	117747605	29.2105	0.000258104	0.00083151	3.90279	TNR
ENSSSCG00000015513	9	118656540	118914568	50.7508	1.35e-13	1.18e-12	7.37546	ASTN1
ENSSSCG00000015515	9	119061409	119061409	26.8872	1.61e-18	1.96e-17	8.79645	BRINP2
ENSSSCG00000015522	9	120652090	120679955	58.1196	1.48e-67	1.04e-65	8.16207	ANGPTL1
ENSSSCG00000015528	9	121129587	121134148	25.7564	0.000926524	0.00268397	2.09772	AXDND1
ENSSSCG00000026983	9	124222269	124223247	45.9599	3.28e-20	4.39e-19	5.11066	SHCBP1L
ENSSSCG00000015555	9	124294139	124398907	25.5065	9.21e-62	5.62e-60	3.35105	LAMC1
ENSSSCG00000015556	9	124451292	124480700	25.7876	3.66e-36	1.03e-34	3.5408	LAMC2
ENSSSCG00000030217	9	125188045	125266555	31.8432	0.000919896	0.00266793	2.23152	COLGALT2
ENSSSCG00000015567	9	126007923	126161982	46.6244	4.77e-05	0.000175059	2.63859	NIBAN1
ENSSSCG00000023451	9	128570506	128640186	25.9608	9.72e-12	7.32e-11	5.5979	KCNK2
ENSSSCG00000015598	9	130837451	130983154	25.8141	5.76e-16	5.96e-15	2.24043	PACC1
ENSSSCG00000039946	9	134912530	134918046	37.8459	3.03e-16	3.21e-15	3.20301	CD34
ENSSSCG00000015627	9	136104680	136186196	28.7302	0.000526964	0.00160168	2.12144	ZPBP
ENSSSCG00000010814	10	6719674	6719720	29.5011	1.31e-10	8.99e-10	2.89163	ESRRG
ENSSSCG00000010816	10	8309488	8377107	42.6367	4.27e-40	1.37e-38	3.77104	TGFB2
ENSSSCG00000010825	10	10020607	10021261	35.0303	1.96e-201	1.6e-198	4.64576	MARK1
ENSSSCG00000021132	10	15465840	15633642	26.8318	0.0113019	0.0255783	3.35625	PLD5
ENSSSCG00000035136	10	16188163	16397082	25.4016	1.54e-16	1.66e-15	2.02985	SDCCAG8
ENSSSCG00000010915	10	23917779	24056963	26.4995	1.7e-14	1.6e-13	2.20278	NAV1
ENSSSCG00000010959	10	30178560	30321729	35.5142	6.05e-15	5.85e-14	4.05697	NTRK2
ENSSSCG00000011002	10	33665901	33665901	34.9815	0.00678809	0.0162788	2.26321	TMEM215
ENSSSCG00000029783	10	39097483	39148718	34.4505	4.09e-09	2.46e-08	3.3629	MKX
ENSSSCG00000011020	10	40996236	40996236	30.5394	4.75e-39	1.48e-37	3.64049	JCAD
ENSSSCG00000011025	10	42016493	42123523	55.3031	2.17e-10	1.46e-09	2.06045	ZEB1
ENSSSCG00000011030	10	43098842	43416858	38.4063	4.58e-07	2.2e-06	2.03143	CUBN
ENSSSCG00000011043	10	45372723	45372748	51.1184	1e-07	5.19e-07	6.28152	C1QL3
ENSSSCG00000038536	10	49949426	50122007	45.1665	0.00163987	0.00452159	4.2362	GPR158
ENSSSCG00000028135	10	50362620	50462596	51.2254	3.45e-44	1.28e-42	2.84928	PRTFDC1
ENSSSCG00000032444	10	54286350	54670895	29.9829	5.34e-11	3.8e-10	2.11878	PLXDC2
ENSSSCG00000011102	10	56347145	56401619	26.1624	4.08e-24	6.76e-23	2.2691	NRP1
ENSSSCG00000011129	10	63703229	63703229	26.7528	1.18e-40	3.85e-39	3.43782	ITIH5
ENSSSCG00000011133	10	64839459	64851813	38.4599	0.00113209	0.00322269	2.10731	PFKFB3
ENSSSCG00000022849	10	64959021	64981674	33.7557	3.56e-15	3.5e-14	3.76755	IL2RA
ENSSSCG00000035212	10	66497053	66497053	33.6755	1.49e-13	1.3e-12	2.01623	KLF6
ENSSSCG00000011158	10	67029479	67029479	60.5263	5.94e-61	3.53e-59	2.16272	PFKP
ENSSSCG00000025308	11	1046102	1054256	49.0797	9.17e-24	1.48e-22	2.8118	IL17D
ENSSSCG00000030113	11	3815808	3815808	34.4238	0.00286333	0.00748577	2.64537	SHISA2
ENSSSCG00000009320	11	5660892	5798963	26.9832	1.45e-30	3.27e-29	2.49671	FLT1
ENSSSCG00000046261	11	7577053	7577053	28.2264	2.5e-30	5.59e-29	5.86509	TEX26
ENSSSCG00000009336	11	8262441	8263565	31.3692	1.27e-21	1.84e-20	10.1878	RXFP2
ENSSSCG00000009338	11	8423290	8721584	26.224	4.25e-19	5.38e-18	2.13774	FRY
ENSSSCG00000033919	11	11815751	12173288	29.0816	8.72e-46	3.35e-44	5.61396	DCLK1
ENSSSCG00000009357	11	12735412	12743934	33.7065	1.79e-08	1.01e-07	2.20346	SMAD9
ENSSSCG00000009361	11	13224088	13258343	45.3076	2.03e-50	8.99e-49	4.19509	POSTN
ENSSSCG00000009377	11	15682693	15684340	41.2847	1.92e-19	2.48e-18	2.75221	THSD1
ENSSSCG00000009399	11	19006036	19013891	49.1153	7.91e-14	7.05e-13	2.55898	CYSLTR2
ENSSSCG00000021818	11	23251732	23887517	33.3333	1.38e-13	1.21e-12	7.28106	ENOX1
ENSSSCG00000009434	11	25489654	25489654	28.0572	7.12e-10	4.61e-09	2.47489	RGCC
ENSSSCG00000038842	11	38528665	39452790	28.1553	2.66e-25	4.72e-24	6.16154	PCDH9
ENSSSCG00000009456	11	42313207	42313207	29.922	0.00322888	0.00834344	4.49049	KLHL1
ENSSSCG00000009457	11	43777735	44131761	26.3509	4.48e-13	3.75e-12	2.32049	DACH1
ENSSSCG00000009468	11	49006905	49006921	36.4435	3.93e-05	0.000145982	2.58437	KCTD12
ENSSSCG00000009482	11	52152348	52154024	33.438	4.22e-61	2.53e-59	2.808	SPRY2
ENSSSCG00000009489	11	62561544	63406304	42.4571	4.69e-30	1.04e-28	3.95562	GPC6
ENSSSCG00000009492	11	63726865	63726865	46.6714	1.26e-20	1.74e-19	2.57188	GPR180
ENSSSCG00000009502	11	65389893	65389893	25.9086	6.54e-27	1.26e-25	2.87708	UGGT2
ENSSSCG00000022112	11	67771838	68119053	37.8571	2.77e-26	5.2e-25	2.49525	DOCK9
ENSSSCG00000038949	11	69858805	70009463	33.5904	9.96e-27	1.91e-25	7.65949	NALCN
ENSSSCG00000009526	11	70131330	70205066	39.6395	5.75e-94	8.45e-92	10.202	ITGBL1
ENSSSCG00000009545	11	77056326	77056326	33.0581	2.1e-30	4.71e-29	3.7275	COL4A2
ENSSSCG00000037376	12	4835241	4835241	29.9203	3.64e-22	5.42e-21	2.27937	APPRIS=P5
ENSSSCG00000017257	12	11292046	11351035	27.8493	2.92e-18	3.5e-17	2.89038	ABCA9
ENSSSCG00000017277	12	14594551	14726930	27.2639	2.5e-53	1.22e-51	3.00246	PECAM1
ENSSSCG00000017296	12	15392365	15392380	46.6764	8.05e-41	2.66e-39	3.44473	ACE
ENSSSCG00000017298	12	15556950	15633905	28.5588	1.15e-28	2.39e-27	3.28954	TANC2
ENSSSCG00000017300	12	16120783	16120812	41.2276	4.02e-19	5.1e-18	3.54384	MRC2
ENSSSCG00000021306	12	18537894	18565109	39.849	1.7e-13	1.47e-12	2.78662	GJC1
ENSSSCG00000017422	12	20877991	20877991	45.9143	2.34e-18	2.81e-17	3.35947	FKBP10
ENSSSCG00000017498	12	22676324	22676324	26.1642	2.02e-15	2.02e-14	5.13962	PPP1R1B
ENSSSCG00000017511	12	23083787	23085063	33.8159	3.45e-66	2.32e-64	4.70448	PLXDC1
ENSSSCG00000017605	12	31708234	31708982	28.7212	1.06e-17	1.23e-16	2.25366	MMD
ENSSSCG00000017607	12	32007933	32007933	30.6826	7.85e-21	1.09e-19	4.58663	TMEM100
ENSSSCG00000017673	12	36444265	36500083	26.1091	1.01e-17	1.18e-16	2.144	INTS2
ENSSSCG00000017797	12	46316524	46316524	25.5159	8.68e-20	1.14e-18	3.36263	SLC6A4
ENSSSCG00000021821	12	47701170	47701170	37.416	8.33e-47	3.35e-45	2.27343	MYO1C
ENSSSCG00000017862	12	49659427	49659427	25.4422	6.53e-13	5.4e-12	3.66391	TRPV3
ENSSSCG00000023915	12	52624408	52624710	26.73	1.39e-26	2.64e-25	3.23963	SLC2A4
ENSSSCG00000017995	12	54588894	54591341	36.5546	9.59e-10	6.15e-09	2.97486	USP43
ENSSSCG00000039056	12	54772836	54963831	29.6731	3.15e-23	4.93e-22	2.5353	GAS7
ENSSSCG00000037430	13	1857336	1984403	28.3663	1.45e-70	1.12e-68	6.25318	COL6A6
ENSSSCG00000024938	13	2529078	2549422	31.7123	2.26e-08	1.26e-07	2.30051	SH3BP5
ENSSSCG00000011208	13	8269410	8529426	36.7725	1.75e-29	3.78e-28	5.65977	ZNF385D
ENSSSCG00000011217	13	13843323	13886402	25.9259	0.00272474	0.00715824	2.82231	NEK10
ENSSSCG00000036381	13	15712053	16343446	39.902	1.33e-15	1.34e-14	2.45515	RBMS3
ENSSSCG00000039054	13	19031988	19032111	29.2391	7.01e-28	1.4e-26	2.75916	CRTAP
ENSSSCG00000011238	13	21034179	21034179	32.05	1.18e-08	6.75e-08	5.93463	ARPP21
ENSSSCG00000027550	13	22847624	22859413	46.3787	2.84e-14	2.62e-13	3.13644	PLCD1
ENSSSCG00000031154	13	26311091	26311091	27.1874	2.1e-15	2.1e-14	3.04187	ACKR2
ENSSSCG00000011295	13	26607298	26712737	48.244	6.6e-20	8.74e-19	2.32261	SNRK
ENSSSCG00000011353	13	31223820	31223820	30.0971	1.02e-12	8.3e-12	2.01416	PFKFB4
ENSSSCG00000027019	13	36662936	36781670	33.3677	3.63e-16	3.82e-15	7.89786	CACNA2D3
ENSSSCG00000024417	13	37629100	38330921	32.6087	0.00837795	0.0196177	3.86543	ERC2
ENSSSCG00000011463	13	38981910	38981910	38.2405	4.33e-12	3.34e-11	3.64865	IL17RD
ENSSSCG00000027617	13	44908646	45143303	26.2238	9.45e-05	0.000329004	4.60663	SYNPR
ENSSSCG00000011495	13	45648319	45855456	32.5338	1.8e-25	3.23e-24	2.70301	PRICKLE2
ENSSSCG00000011496	13	46156639	46188346	52.1005	2.85e-25	5.04e-24	4.06287	ADAMTS9
ENSSSCG00000033199	13	50299063	50299063	26.1771	8.76e-06	3.57e-05	3.55626	TAFA4
ENSSSCG00000011519	13	54253129	54253129	36.0435	1.02e-20	1.41e-19	5.9025	GXYLT2
ENSSSCG00000011521	13	54692972	54846000	27.0531	4.19e-47	1.71e-45	3.89215	PDZRN3
ENSSSCG00000011522	13	55860194	55887627	37.6812	7.73e-30	1.69e-28	7.82031	CNTN3
ENSSSCG00000011524	13	56899184	56899184	38.1417	5.51e-19	6.91e-18	4.94129	CHL1
ENSSSCG00000011538	13	64955663	64955663	27.5451	5.13e-30	1.13e-28	2.19996	LMCD1
ENSSSCG00000011576	13	67320941	67395612	37.6308	3.66e-06	1.57e-05	3.14351	HRH1
ENSSSCG00000023225	13	68224391	68224499	37.2686	5.65e-08	3.01e-07	4.25148	SYN2
ENSSSCG00000011579	13	68303375	68426209	36.6197	1.04e-69	7.82e-68	7.75259	PPARG
ENSSSCG00000011600	13	70094166	70094383	33.562	6.76e-14	6.06e-13	2.05231	SLC6A6
ENSSSCG00000011609	13	70784290	70784290	34.3074	6.89e-77	6.2e-75	4.91211	FBLN2
ENSSSCG00000011646	13	75739454	75739454	30.5624	7.16e-24	1.17e-22	7.93388	KY
ENSSSCG00000024492	13	75926979	76155542	25.4856	2.82e-09	1.72e-08	2.9505	EPHB1
ENSSSCG00000027467	13	78888022	78915299	26.6043	6.85e-47	2.77e-45	2.86646	DZIP1L
ENSSSCG00000027443	13	79137473	79195321	27.565	1.36e-59	7.95e-58	3.21628	MRAS
ENSSSCG00000027505	13	79287266	79287266	25.3085	9.04e-17	9.92e-16	2.8613	ESYT3
ENSSSCG00000034369	13	81895140	81895140	31.293	1.32e-28	2.74e-27	5.21502	SPSB4
ENSSSCG00000011677	13	82955527	83026775	26.9504	2.91e-27	5.68e-26	3.15091	GK5
ENSSSCG00000011735	13	104317466	104317466	39.9814	0.0227763	0.0475572	3.43217	SI
ENSSSCG00000011756	13	112113552	112603361	27.2162	0.00680074	0.0163003	3.76208	NLGN1
ENSSSCG00000037583	13	117511468	117511468	32.8993	0.000234463	0.000762254	2.21601	GNB4
ENSSSCG00000011766	13	117906100	117952211	25.0587	0.00100302	0.00288508	3.98551	PEX5L
ENSSSCG00000021749	13	121239294	121239294	54.2114	3.01e-22	4.5e-21	3.54277	MCF2L2
ENSSSCG00000038724	13	122968564	123027938	42.8429	6.66e-32	1.6e-30	3.00547	C3orf70
ENSSSCG00000039103	13	124629532	124647569	26.4632	2.89e-157	1.55e-154	16.5932	ADIPOQ
ENSSSCG00000011812	13	126744928	126850738	38.3178	0.000684555	0.0020341	4.36172	TPRG1
ENSSSCG00000038584	13	129511778	129714326	27.62	1.46e-19	1.9e-18	5.95728	FGF12
ENSSSCG00000011831	13	132548322	132548443	28.6783	3.31e-102	6.19e-100	9.8458	APOD
ENSSSCG00000039426	13	139868739	139898059	37.5472	3.91e-34	1.02e-32	2.68907	FSTL1
ENSSSCG00000026224	13	140896099	140923164	29.0117	3.75e-28	7.62e-27	3.15934	ARHGAP31
ENSSSCG00000011903	13	140973119	140973119	33.317	3.75e-35	1.01e-33	4.07111	B4GALT4
ENSSSCG00000027941	13	143726259	144112745	48.3625	1.18e-44	4.42e-43	4.01112	LSAMP
ENSSSCG00000011911	13	145780544	145780552	32.9364	5.2e-14	4.7e-13	3.01675	DRD3
ENSSSCG00000025826	13	146654703	146697403	41.6004	3.96e-13	3.32e-12	2.69303	BOC
ENSSSCG00000011928	13	147192421	147253012	49.6431	7.15e-141	2.97e-138	5.05134	CCDC80
ENSSSCG00000011959	13	158027203	158266965	25.4319	7.55e-93	1.07e-90	4.79096	ABI3BP
ENSSSCG00000011965	13	158434203	158514445	29.2919	4.11e-23	6.4e-22	3.51292	TMEM45A
ENSSSCG00000011973	13	159301498	159375091	26.2033	2.2e-11	1.61e-10	2.42955	COL8A1
ENSSSCG00000022895	13	162383793	162383847	46.2222	2.02e-39	6.39e-38	3.54917	CRYBG3
ENSSSCG00000026130	13	166686976	166749414	34.2502	2.53e-15	2.51e-14	2.84721	EPHA3
ENSSSCG00000012018	13	182412803	182812283	34.472	3.2e-21	4.53e-20	3.94099	CHODL
ENSSSCG00000012019	13	182979237	182979237	26.1423	0.000221282	0.000722708	2.25531	TMPRSS15
ENSSSCG00000012020	13	185253864	185632476	34.8856	4.45e-05	0.000163923	4.46417	NCAM2
ENSSSCG00000023028	13	189233363	189233363	29.3821	3.42e-22	5.1e-21	3.31799	JAM2
ENSSSCG00000012022	13	189433275	189645837	45.4521	1.65e-47	6.84e-46	2.9993	APP
ENSSSCG00000012027	13	190394742	190408574	32.4407	8.8e-17	9.66e-16	4.44991	ADAMTS5
ENSSSCG00000021598	13	196116292	196116330	41.3319	2.31e-05	8.85e-05	2.75487	EVA1C
ENSSSCG00000012050	13	198101061	198209535	29.0003	1.26e-13	1.1e-12	3.55855	RCAN1
ENSSSCG00000022318	13	202074125	202254689	33.8624	2.11e-11	1.55e-10	2.38952	ERG
ENSSSCG00000009593	14	2866764	3014909	60	7.45e-37	2.15e-35	3.14574	ROR2
ENSSSCG00000028559	14	4376331	4376521	35.9894	8.43e-23	1.29e-21	2.50744	LZTS1
ENSSSCG00000009631	14	7043135	7169860	38.4684	6.52e-11	4.6e-10	3.73343	PEBP4
ENSSSCG00000033608	14	7439621	7532828	30.5729	4.32e-110	9.34e-108	6.68464	LOXL2
ENSSSCG00000009652	14	9476142	9516310	30.1947	1.91e-14	1.78e-13	2.51689	KCTD9
ENSSSCG00000009655	14	9854937	9996573	27.4018	1.31e-43	4.75e-42	12.8276	EBF2
ENSSSCG00000030130	14	10521670	10521670	28.393	7.71e-30	1.69e-28	2.8065	DPYSL2
ENSSSCG00000031889	14	13934898	13934898	33.0633	3.4e-27	6.62e-26	3.52533	SOX7
ENSSSCG00000032048	14	16636866	16636869	35.5503	1.98e-05	7.65e-05	3.18525	SCRG1
ENSSSCG00000009735	14	22859633	22859633	38.9686	0.00333562	0.00859551	2.36707	P2RX2
ENSSSCG00000009745	14	24056835	24239186	34.9954	2.19e-40	7.09e-39	2.7172	ADGRD1
ENSSSCG00000009789	14	30100637	30100637	26.4501	1.08e-48	4.56e-47	7.89552	HCAR1
ENSSSCG00000009867	14	37796334	37809239	25.5429	3.48e-13	2.94e-12	7.85425	TBX5
ENSSSCG00000009873	14	38574420	38574511	49.8413	1.21e-08	6.88e-08	2.21968	DTX1
ENSSSCG00000009935	14	41560555	41560555	26.2417	0.00068876	0.00204494	2.00593	MYO1H
ENSSSCG00000010048	14	49190715	49190715	39.6135	5.25e-07	2.51e-06	2.59274	RAB36
ENSSSCG00000010115	14	50961027	50961027	33.1885	0.00280268	0.00734288	2.22519	GSC2
ENSSSCG00000010142	14	53755342	54404339	30.6159	9.73e-08	5.06e-07	2.82694	RYR2
ENSSSCG00000010170	14	58765783	58982572	36.7149	3.05e-16	3.22e-15	2.41661	DISC1
ENSSSCG00000010209	14	62688459	62898106	33.3083	1.78e-20	2.42e-19	3.06409	FAM13C
ENSSSCG00000036446	14	73417710	73498767	27.8005	8.64e-17	9.51e-16	2.02216	PALD1
ENSSSCG00000010313	14	76711377	76782685	46.577	9.46e-21	1.31e-19	2.34186	VCL
ENSSSCG00000010332	14	81899801	81901404	29.7695	2.48e-35	6.72e-34	3.5174	PLAC9
ENSSSCG00000010352	14	86628347	86628347	29.1107	2.11e-12	1.67e-11	7.1462	GRID1
ENSSSCG00000040893	14	88469129	88469129	52.3066	0.00221003	0.00593337	2.3555	ZNF488
ENSSSCG00000010381	14	89281731	89336034	46.2298	7.28e-08	3.83e-07	2.13381	ARHGAP22
ENSSSCG00000010385	14	89669140	89734050	26.9733	1.64e-13	1.43e-12	2.68335	VSTM4
ENSSSCG00000010404	14	90888097	90888841	29.0343	1.62e-06	7.31e-06	2.34564	ALOX5
ENSSSCG00000010476	14	104939383	104939413	28.5813	5.66e-13	4.71e-12	2.96174	MYOF
ENSSSCG00000010530	14	109320861	109320861	30.6999	1.44e-26	2.74e-25	3.73584	CRTAC1
ENSSSCG00000010535	14	109814945	110230619	27.5065	0.0179316	0.0384805	2.66821	HPSE2
ENSSSCG00000006164	14	111564915	111564915	25.2364	0.0204029	0.0431369	2.41847	WNT8B
ENSSSCG00000010603	14	114439101	114439430	32.7703	1.02e-25	1.86e-24	3.05341	NEURL1
ENSSSCG00000010604	14	114532839	114713617	39.3408	5.64e-31	1.3e-29	3.89693	SH3PXD2A
ENSSSCG00000010621	14	120449920	120541743	40.9298	1.64e-19	2.13e-18	2.05235	ADD3
ENSSSCG00000036758	14	126913032	127029534	28.4239	7.79e-37	2.25e-35	4.62128	HSPA12A
ENSSSCG00000010687	14	129561852	129664091	39.5103	3.64e-17	4.12e-16	2.22132	INPP5F
ENSSSCG00000037530	14	131625677	131625684	30.1694	9.36e-26	1.71e-24	2.70536	TACC2
ENSSSCG00000010703	14	132084518	132084657	48.7992	7.13e-15	6.85e-14	2.92405	HTRA1
ENSSSCG00000002980	14	132237328	132237328	33.5855	7.84e-07	3.67e-06	3.54351	AWN
ENSSSCG00000010746	14	135363398	135677676	36.3014	3.46e-43	1.24e-41	4.09444	ADAM12
ENSSSCG00000010757	14	138918260	138971853	34.232	1.61e-20	2.21e-19	4.14074	EBF3
ENSSSCG00000010768	14	140932269	140932274	26.9641	1.37e-09	8.59e-09	2.57073	CFAP46
ENSSSCG00000023716	15	875674	880743	37.0968	3.76e-74	3.2e-72	7.23637	TNFAIP6
ENSSSCG00000023746	15	9695494	11342312	41.5404	1.17e-19	1.53e-18	5.71118	LRP1B
ENSSSCG00000040715	15	13064425	13064425	45.5508	4.5e-10	2.95e-09	3.58039	NXPH2
ENSSSCG00000040172	15	14127682	14427719	41.4278	3.61e-05	0.000134845	3.82687	THSD7B
ENSSSCG00000040701	15	25580763	25580763	43.3932	6.33e-25	1.1e-23	2.12652	GYPC
ENSSSCG00000015732	15	30101786	30121209	32.1344	7.52e-06	3.1e-05	3.32896	TFCP2L1
ENSSSCG00000015743	15	31303618	31491914	31.9153	4.61e-22	6.83e-21	2.08411	PTPN4
ENSSSCG00000020934	15	37957895	38023322	26.8908	5.76e-12	4.42e-11	2.71787	SPAG11
ENSSSCG00000030395	15	38728501	38749008	27.8458	1.21e-18	1.47e-17	2.93521	ASB5
ENSSSCG00000015815	15	48070982	48071087	37.052	3.77e-47	1.54e-45	3.08067	FGFR1
ENSSSCG00000015825	15	48600582	48600630	33.7202	8.82e-14	7.83e-13	2.14905	ADGRA2
ENSSSCG00000035828	15	57148137	57337632	46.3573	6.09e-10	3.96e-09	2.77348	ARHGEF4
ENSSSCG00000015864	15	59782409	59782409	25.1742	3.45e-05	0.000129142	2.0957	MYO7B
ENSSSCG00000015866	15	60109442	60388675	35.7143	2.58e-24	4.32e-23	2.632	FMNL2
ENSSSCG00000022671	15	61626938	61626938	29.0301	2.52e-08	1.39e-07	6.13072	GALNT13
ENSSSCG00000036078	15	62331217	62380566	32.3827	7.62e-10	4.92e-09	4.2948	KCNJ3
ENSSSCG00000015873	15	64467817	64522592	35.8421	5.34e-11	3.8e-10	3.94163	ACVR1C
ENSSSCG00000015895	15	68804842	68804855	41.5843	1.63e-06	7.32e-06	6.32971	GCG
ENSSSCG00000015896	15	68830916	68901413	36.0158	1.23e-15	1.24e-14	2.89316	FAP
ENSSSCG00000015914	15	73029953	73029953	28.2689	6.28e-14	5.64e-13	4.09875	SCN7A
ENSSSCG00000022496	15	74488135	74705825	25.8484	2.86e-35	7.74e-34	4.14043	STK39
ENSSSCG00000025049	15	77669772	77669857	40.5556	1.56e-66	1.06e-64	2.85348	CYBRD1
ENSSSCG00000023924	15	87613569	87965072	41.2513	8.07e-33	2e-31	3.22507	PDE1A
ENSSSCG00000016031	15	92243502	92243502	30.7148	4.66e-25	8.17e-24	2.75953	CALCRL
ENSSSCG00000016032	15	92360894	92410159	26.5505	4.24e-10	2.79e-09	2.50452	TFPI
ENSSSCG00000016033	15	92916237	93231858	29.6732	1.29e-29	2.8e-28	4.52941	GULP1
ENSSSCG00000016034	15	93552446	93618362	29.863	1.18e-272	4.32e-269	6.14278	COL3A1
ENSSSCG00000016035	15	93620915	93959908	26.5278	1.97e-211	1.97e-208	5.54762	COL5A2
ENSSSCG00000037483	15	101465130	101501132	29.6196	4.69e-14	4.25e-13	2.97155	RFTN2
ENSSSCG00000016083	15	101727141	101937596	26.5957	8.37e-18	9.81e-17	3.4837	PLCL1
ENSSSCG00000016151	15	112227578	112389267	34.3013	1.18e-05	4.72e-05	2.82147	MAP2
ENSSSCG00000016160	15	114028479	114473898	35.6364	0.00446799	0.0111809	3.57937	ERBB4
ENSSSCG00000025924	15	118858341	118858341	26.2045	2.63e-46	1.03e-44	5.66679	IGFBP5
ENSSSCG00000027669	15	120045174	120150316	25.1701	2.52e-11	1.83e-10	2.04907	TNS1
ENSSSCG00000016230	15	123414522	123414824	32.0342	1.54e-13	1.34e-12	3.17649	EPHA4
ENSSSCG00000038149	15	124913081	124913100	37.6339	2.64e-13	2.25e-12	3.16363	KCNE4
ENSSSCG00000016258	15	130436097	130494304	28.5274	2.67e-09	1.63e-08	2.9773	DNER
ENSSSCG00000016322	15	136371455	136371455	32.5289	5.87e-23	9.05e-22	2.82308	ACKR3
ENSSSCG00000039609	16	169377	178543	28.5136	8.45e-17	9.3e-16	4.15408	ANKRD33B
ENSSSCG00000028239	16	4867892	4996977	42.5466	2.06e-16	2.21e-15	2.73546	FBXL7
ENSSSCG00000026842	16	8304084	8304101	44.5679	2.13e-09	1.31e-08	3.42092	CDH18
ENSSSCG00000016816	16	19610752	19878231	40.1165	1.86e-72	1.51e-70	3.39257	ADAMTS12
ENSSSCG00000016841	16	21909446	21968601	32.5565	4.54e-99	7.58e-97	9.8884	SLC1A3
ENSSSCG00000016848	16	23440415	23440415	26.0835	6.69e-11	4.72e-10	2.35381	EGFLAM
ENSSSCG00000016863	16	26592645	26592645	28.0079	4.41e-54	2.21e-52	5.8766	OXCT1
ENSSSCG00000016878	16	28699231	28775667	29.75	6.62e-79	6.51e-77	7.82506	FGF10
ENSSSCG00000021973	16	34336826	34337636	29.4276	1.98e-17	2.28e-16	3.39958	GPX8
ENSSSCG00000035012	16	39524358	39656202	25.1198	8.92e-25	1.53e-23	2.43614	DEPDC1B
ENSSSCG00000016941	16	42717954	42829079	33.4346	2.82e-33	7.1e-32	5.91926	RNF180
ENSSSCG00000016974	16	48425331	48503274	45.0796	2.02e-38	6.13e-37	3.94178	MAP1B
ENSSSCG00000016976	16	48775891	49050944	32.8674	1.87e-21	2.69e-20	2.76538	ZNF366
ENSSSCG00000017012	16	54793539	55202743	27.861	3.1e-10	2.06e-09	2.11286	SLIT3
ENSSSCG00000017024	16	60353398	60353481	30.3091	1.98e-10	1.34e-09	2.04334	CCNG1
ENSSSCG00000035993	16	63162876	63162876	30.1712	6.85e-28	1.37e-26	3.33599	C1QTNF2
ENSSSCG00000017046	16	64363765	64750356	31.4767	6.7e-28	1.34e-26	6.22617	EBF1
ENSSSCG00000017052	16	65796014	65796014	26.0812	3.52e-19	4.49e-18	2.20922	ADAM19
ENSSSCG00000017063	16	66460909	66840088	27.1003	1.04e-102	1.96e-100	4.71911	SGCD
ENSSSCG00000040411	16	71802248	71812146	28.4708	1.14e-41	3.85e-40	2.39005	CCDC69
ENSSSCG00000017095	16	72489184	73062761	30.1754	5.42e-20	7.2e-19	3.18366	SEMA5A
ENSSSCG00000017101	16	74361586	74512787	40.8621	9.74e-39	2.99e-37	6.21228	ADCY2
ENSSSCG00000006970	17	1217942	1588807	27.209	1.09e-10	7.57e-10	2.59503	DLC1
ENSSSCG00000006988	17	5314994	5315018	38.4313	7.47e-109	1.57e-106	2.45103	PDGFRL
ENSSSCG00000007000	17	8463835	8581950	34.6195	4.49e-10	2.95e-09	2.66837	FAT1
ENSSSCG00000025822	17	10450225	10450607	38.8732	3.35e-19	4.28e-18	2.68775	SFRP1
ENSSSCG00000007058	17	17913163	18319834	32.3716	7.02e-121	2.09e-118	4.83213	PLCB4
ENSSSCG00000007147	17	31975449	31975449	37.7822	5.52e-17	6.15e-16	2.45364	HSPA12B
ENSSSCG00000039392	17	34006750	34006875	34.6443	1.13e-16	1.23e-15	3.28533	SNPH
ENSSSCG00000026605	17	41341587	41380961	27.7223	8.85e-09	5.13e-08	3.20388	BPI
ENSSSCG00000007385	17	47482081	47482134	29.0162	2.29e-14	2.13e-13	7.24215	KCNS1
ENSSSCG00000007453	17	49032198	49197886	37.4699	5.91e-05	0.000213152	2.20722	EYA2
ENSSSCG00000007462	17	51066212	51066212	28.3226	8.96e-21	1.24e-19	4.42144	KCNB1
ENSSSCG00000007463	17	51192001	51192033	25.2201	7.49e-23	1.15e-21	3.68411	PTGIS
ENSSSCG00000007477	17	52784299	52862688	31.8283	1.41e-07	7.2e-07	2.64966	NFATC2
ENSSSCG00000007478	17	52952305	53056356	34.5118	2.67e-14	2.47e-13	2.07372	ATP9A
ENSSSCG00000007488	17	55567013	55567013	32.9665	0.00981378	0.0225768	3.21596	DOK5
ENSSSCG00000007528	17	59813904	59813907	45.7397	5.84e-06	2.44e-05	3.15162	PHACTR3
ENSSSCG00000016403	18	443683	480532	27.0992	6.69e-67	4.59e-65	6.2883	VIPR2
ENSSSCG00000016423	18	3321634	3626976	27.0402	3.99e-08	2.16e-07	6.17449	DPP6
ENSSSCG00000016431	18	5380737	5432037	46.6234	4.55e-26	8.43e-25	2.47024	GALNTL5
ENSSSCG00000016435	18	5963472	5963501	42.0455	3.3e-13	2.79e-12	2.73226	SMARCD3
ENSSSCG00000016450	18	6231771	6231807	46.098	5.66e-27	1.09e-25	2.12318	NOS3
ENSSSCG00000016513	18	10689297	10829226	32.241	4.65e-23	7.22e-22	3.01644	KIAA1549
ENSSSCG00000016516	18	10903729	10903760	26.0155	4.89e-33	1.22e-31	12.2823	ATP6V0A4
ENSSSCG00000016568	18	19355951	19438488	40.4191	4.44e-26	8.25e-25	2.15486	AHCYL2
ENSSSCG00000016605	18	23813580	23813580	28.5714	0.00819371	0.0192538	2.03723	LMOD2
ENSSSCG00000028113	18	29334972	29348698	29.3122	4.28e-17	4.8e-16	2.00581	CAPZA2
ENSSSCG00000016634	18	29679032	29679032	84.7676	8.71e-32	2.08e-30	6.01223	CAV1
ENSSSCG00000016635	18	29697736	29711902	48.3302	3.76e-78	3.6e-76	4.19924	CAV2
ENSSSCG00000021885	18	31039216	31121754	35.1597	1.34e-20	1.85e-19	3.0496	MDFIC
ENSSSCG00000016642	18	32667651	32667651	45.3333	4.39e-22	6.51e-21	4.63518	GPR85
ENSSSCG00000039703	18	37874460	37914829	37.3188	8.14e-12	6.17e-11	2.58702	EEPD1
ENSSSCG00000016665	18	39419806	39647132	41.1945	1.79e-31	4.19e-30	2.8442	BMPER
ENSSSCG00000016672	18	41934764	41934844	32.1409	3.47e-70	2.63e-68	8.20792	ADCYAP1R1
ENSSSCG00000016690	18	43901812	44164730	25.8514	6.16e-21	8.58e-20	5.24245	CREB5
ENSSSCG00000016691	18	44604438	44778733	43.3355	4.24e-37	1.23e-35	4.87626	JAZF1
ENSSSCG00000016716	18	47586797	47587231	39.8069	1.04e-11	7.79e-11	2.04821	GSDME
ENSSSCG00000036443	18	51447530	51539792	25.3555	0.00286778	0.00749651	3.82768	HECW1
ENSSSCG00000016763	18	52434842	52699923	27.6364	4.44e-19	5.61e-18	2.56337	GLI3

## Sheet: hyper_down_backfat
Ens_Id	chr	start	end	meth.diff	pvalue	padj	log2FoldChange	Gene_name
ENSSSCG00000004038	1	7088701	7097003	28.6959	4.03e-26	7.49e-25	-11.6013	PLG
ENSSSCG00000004041	1	7335714	7335952	32.4932	5.58e-32	1.35e-30	-11.6988	SLC22A1
ENSSSCG00000004057	1	8501674	8501689	25.1611	1.77e-24	2.99e-23	-2.95008	SYTL3
ENSSSCG00000035027	1	9357281	9624619	35.427	5.59e-56	2.96e-54	-3.91959	ZDHHC14
ENSSSCG00000004093	1	15756947	15757153	44.0086	3.27e-118	8.68e-116	-9.72196	IYD
ENSSSCG00000038420	1	26307620	26307620	25.6133	5.65e-91	7.79e-89	-8.4888	PERP
ENSSSCG00000039049	1	27679868	27787402	31.9384	8.56e-39	2.64e-37	-3.92104	MAP7
ENSSSCG00000004181	1	31039503	31039503	37.9121	3.91e-66	2.61e-64	-10.2574	VNN1
ENSSSCG00000004191	1	31344448	31370132	26.8554	4.45e-10	2.93e-09	-4.35589	MOXD1
ENSSSCG00000004195	1	32021883	32021883	36.7714	3.86e-39	1.2e-37	-7.7783	ARG1
ENSSSCG00000026978	1	44482836	44482836	25.4563	3.87e-12	3.01e-11	-4.43079	ROS1
ENSSSCG00000004281	1	52472467	52913206	30.8374	1.34e-10	9.22e-10	-2.43904	KCNQ5
ENSSSCG00000004332	1	57952614	58202787	30.6938	2.88e-07	1.42e-06	-2.43615	BACH2
ENSSSCG00000004434	1	81629030	81629062	29.862	4.79e-13	4.01e-12	-4.26052	FRK
ENSSSCG00000036064	1	82081752	82081765	27.4148	1.26e-15	1.27e-14	-2.7336	CALHM6
ENSSSCG00000004450	1	82387745	82387806	35.2658	0.0202821	0.0429045	-4.2062	LGSN
ENSSSCG00000038971	1	106696237	106696237	31.5734	1.2e-13	1.06e-12	-7.69902	ST8SIA3
ENSSSCG00000004540	1	106765811	106799768	29.851	5.43e-19	6.82e-18	-9.45235	ONECUT2
ENSSSCG00000004576	1	110753999	111443052	37.8172	7.13e-22	1.05e-20	-2.50406	RORA
ENSSSCG00000004586	1	112618187	112618422	54.4156	4.39e-18	5.23e-17	-2.80586	FAM81A
ENSSSCG00000004597	1	113807534	113807534	34.5204	1.56e-173	1.04e-170	-7.43225	AQP9
ENSSSCG00000035038	1	114448955	114536311	31.0541	9.93e-24	1.59e-22	-2.82781	CGNL1
ENSSSCG00000004607	1	116298720	116298965	42.4462	1.76e-08	9.91e-08	-2.26097	PYGO1
ENSSSCG00000004615	1	117974151	118153719	26.4133	0.00122786	0.003472	-5.19146	WDR72
ENSSSCG00000004616	1	118931012	118935843	46.1872	1.21e-82	1.38e-80	-11.2644	ONECUT1
ENSSSCG00000004621	1	119416262	119524435	26.2329	9.58e-21	1.33e-19	-7.50107	MYO5C
ENSSSCG00000004643	1	121548243	121548243	45.841	2.29e-50	1.01e-48	-6.13986	SLC27A2
ENSSSCG00000004679	1	126677133	126692204	32.5196	4.6e-111	1.02e-108	-5.22363	SORD
ENSSSCG00000004752	1	130135612	130137719	49.0184	4.03e-14	3.67e-13	-2.51706	EXD1
ENSSSCG00000004760	1	130488514	130488514	28.2828	6.62e-06	2.75e-05	-5.73872	PPP1R14D
ENSSSCG00000004781	1	131047309	131047309	33.3535	7.83e-07	3.67e-06	-3.06184	PAK6
ENSSSCG00000005781	1	145329549	145340446	39.8887	2.6e-73	2.16e-71	-10.6558	TARS3
ENSSSCG00000005785	1	145584723	145700303	34.5437	1.24e-52	5.94e-51	-4.19887	PCSK6
ENSSSCG00000038767	1	147665184	147665231	37.3941	3.12e-11	2.25e-10	-2.29031	MBP
ENSSSCG00000004886	1	156393696	156427188	33.9685	1.03e-14	9.78e-14	-3.96721	CDH7
ENSSSCG00000004919	1	162514807	162740422	25.2174	1.04e-41	3.51e-40	-3.16422	NEDD4L
ENSSSCG00000004937	1	163657062	163657062	40.0183	3.94e-17	4.45e-16	-2.91599	SLC24A1
ENSSSCG00000004968	1	167202167	167202167	25.6085	8.4e-22	1.23e-20	-3.08654	PAQR5
ENSSSCG00000005002	1	177118534	177118604	32.148	1.2e-09	7.61e-09	-4.5394	MDGA2
ENSSSCG00000005025	1	180764026	180816070	37.1784	3.84e-09	2.32e-08	-2.78976	TRIM9
ENSSSCG00000005067	1	186623136	186626887	40.2549	6.33e-26	1.17e-24	-10.6384	CCDC198
ENSSSCG00000005098	1	190925947	190947918	32.9861	0.00145318	0.00405605	-3.01776	SYT16
ENSSSCG00000005186	1	207344962	207418422	37.3161	9.85e-13	8.04e-12	-2.84511	TTC39B
ENSSSCG00000039025	1	207779876	207779876	31.1513	2.71e-10	1.81e-09	-3.24545	FREM1
ENSSSCG00000005217	1	217206899	217206899	25.2228	1.03e-67	7.3e-66	-3.36203	RCL1
ENSSSCG00000005222	1	217398028	217416615	35.8786	1.38e-19	1.8e-18	-5.42655	SLC1A1
ENSSSCG00000005249	1	222694054	222694054	26.6807	4.62e-23	7.17e-22	-3.18869	FAM189A2
ENSSSCG00000005257	1	223847031	224575158	27.5281	2.42e-34	6.36e-33	-5.44721	TRPM3
ENSSSCG00000005291	1	234346803	234346851	50.8718	4.94e-42	1.7e-40	-2.18038	TLE1
ENSSSCG00000037468	1	237059635	237059859	25.9454	1.82e-26	3.44e-25	-2.361	GNE
ENSSSCG00000038300	1	243128015	243142646	32.9744	1.01e-33	2.58e-32	-12.1851	ALDOB
ENSSSCG00000005446	1	250227659	250357488	33.163	3.52e-52	1.65e-50	-4.45992	EPB41L4B
ENSSSCG00000005449	1	250446057	250446233	30.5378	1.05e-35	2.88e-34	-3.12163	PTPN3
ENSSSCG00000005484	1	254476798	254672975	34.8816	1.99e-14	1.85e-13	-2.77203	ZNF618
ENSSSCG00000005512	1	260999219	261120853	35.745	9.83e-187	7.22e-184	-7.8472	C5
ENSSSCG00000005587	1	265155075	265155075	32.5486	6.82e-26	1.26e-24	-2.19398	NEK6
ENSSSCG00000005609	1	267777860	267780849	33.3333	9.99e-96	1.53e-93	-5.50071	GARNL3
ENSSSCG00000005636	1	268536496	268555641	38.4065	4.89e-14	4.43e-13	-2.51038	SLC25A25
ENSSSCG00000005701	1	270542111	270542228	28.9219	2.55e-72	2.07e-70	-5.36049	ASS1
ENSSSCG00000031465	1	271461155	271478658	26.554	8.76e-81	9.23e-79	-6.45464	PRRT1B
ENSSSCG00000012848	2	445224	456767	37.442	4.26e-290	1.88e-286	-9.15878	EPS8L2
ENSSSCG00000039784	2	1064718	1064718	41.2825	0.0105885	0.0241498	-3.60424	TNNT3
ENSSSCG00000039556	2	1747592	1914241	34.5787	1.04e-11	7.85e-11	-2.06124	KCNQ1
ENSSSCG00000021181	2	2373799	2373951	25.7673	1.6e-23	2.54e-22	-2.63982	NADSYN1
ENSSSCG00000033043	2	2531630	2920356	39.385	7.01e-97	1.11e-94	-7.35836	SHANK2
ENSSSCG00000024158	2	3302440	3323410	35.5383	6.95e-38	2.07e-36	-4.32526	ANO1
ENSSSCG00000012889	2	4823734	4823773	51.8649	4.12e-22	6.13e-21	-2.23986	CHKA
ENSSSCG00000013060	2	9304878	9304878	33.4711	3.11e-28	6.35e-27	-11.7696	SCGB1A1
ENSSSCG00000013072	2	9650414	9650414	27.5855	1.98e-16	2.13e-15	-3.01009	FADS2
ENSSSCG00000013242	2	15329393	15329402	51.7556	8.69e-55	4.46e-53	-2.16657	NR1H3
ENSSSCG00000013296	2	25646909	25665525	50.8597	1.21e-13	1.06e-12	-4.41154	SLC1A2
ENSSSCG00000013303	2	26644787	26644787	29.6037	8.88e-31	2.02e-29	-4.10898	ABTB2
ENSSSCG00000013320	2	28967737	28968108	36.1404	0.00894205	0.0207533	-2.37031	PAX6
ENSSSCG00000013337	2	33232477	33272422	61.25	3.88e-68	2.79e-66	-9.95619	BBOX1
ENSSSCG00000013338	2	33586555	33586555	27.5679	0.000932467	0.00269906	-2.88004	SLC5A12
ENSSSCG00000031940	2	36723797	36875962	49.8838	7.66e-18	8.99e-17	-2.86605	GAS2
ENSSSCG00000013349	2	39084816	39164716	26.4384	8.94e-19	1.1e-17	-2.38082	HTATIP2
ENSSSCG00000013351	2	39448210	40019239	32.3991	9.13e-18	1.07e-16	-3.61502	NAV2
ENSSSCG00000035393	2	41037703	41080673	25.3497	2.12e-24	3.56e-23	-3.02987	SAAL1
ENSSSCG00000013378	2	41702613	41702866	36.6496	0.0119723	0.0268886	-3.7233	ABCC8
ENSSSCG00000044539	2	44555489	44559635	28.3128	0.00517546	0.0127762	-2.61581	PDE3B
ENSSSCG00000013397	2	45959060	46003076	27.6783	1.05e-11	7.89e-11	-2.33987	ARNTL
ENSSSCG00000031706	2	47266079	47285072	29.5788	2.99e-27	5.84e-26	-2.68837	MICAL2
ENSSSCG00000022492	2	49037331	49037331	27.4236	1.05e-36	3.01e-35	-3.69711	AMPD3
ENSSSCG00000044637	2	58797618	58797618	41.1225	3.18e-12	2.48e-11	-2.76614	SLC25A42
ENSSSCG00000042600	2	59474253	59474253	26.2324	1.06e-13	9.31e-13	-4.3682	PGPEP1
ENSSSCG00000013595	2	71003364	71003364	31.9102	9.3e-49	3.93e-47	-4.09254	CERS4
ENSSSCG00000013583	2	71543909	71543909	37.6224	1.53e-80	1.6e-78	-4.54703	CAMSAP3
ENSSSCG00000013569	2	71637240	71637240	28.0899	9.91e-24	1.59e-22	-2.17077	PEX11G
ENSSSCG00000013551	2	72443642	72473794	36.4474	1.89e-116	4.89e-114	-9.01163	C3
ENSSSCG00000013501	2	74594459	74594585	48.3806	9.91e-72	7.88e-70	-9.39115	CREB3L3
ENSSSCG00000013491	2	74952728	74952728	36.2297	5.44e-87	6.74e-85	-6.69378	TJP3
ENSSSCG00000031274	2	80532412	80532529	27.5673	3.19e-272	1e-268	-9.48363	F12
ENSSSCG00000014039	2	80572681	80572681	49.9587	3.84e-24	6.37e-23	-2.52905	RGS14
ENSSSCG00000014055	2	81344988	81345093	43.3321	1.65e-07	8.36e-07	-2.04958	CDHR2
ENSSSCG00000014067	2	82332788	82332788	50.4887	3.54e-16	3.72e-15	-5.18654	TMEM174
ENSSSCG00000014079	2	84183280	84244672	35.7071	3.85e-09	2.32e-08	-3.16721	ANKRD31
ENSSSCG00000014083	2	84617532	84617532	26.288	5.44e-17	6.06e-16	-2.90737	POLK
ENSSSCG00000014083	2	84625024	84675835	49.1331	5.44e-17	6.06e-16	-2.90737	ANKDD1B
ENSSSCG00000034062	2	85002351	85168706	26.0989	1.9e-21	2.73e-20	-8.61465	SV2C
ENSSSCG00000014088	2	85408496	85614718	40.9319	4.24e-52	1.97e-50	-4.1274	IQGAP2
ENSSSCG00000014093	2	85828849	85828849	31	2.78e-05	0.000105517	-2.8013	CRHBP
ENSSSCG00000014110	2	87852856	87858285	25.4517	3.41e-14	3.13e-13	-12.181	DMGDH
ENSSSCG00000014113	2	88156153	88156219	42.8611	7.8e-38	2.3e-36	-3.44791	HOMER1
ENSSSCG00000014128	2	89812515	89812562	50.2352	1.08e-24	1.85e-23	-2.87431	CKMT2
ENSSSCG00000014169	2	103011504	103011504	29.3888	0.0121999	0.0273467	-2.09712	PCSK1
ENSSSCG00000014213	2	118510824	118871629	26.0895	5.17e-50	2.26e-48	-4.17372	KCNN2
ENSSSCG00000014219	2	119890899	119910808	38.0556	3.19e-09	1.93e-08	-2.57331	CDO1
ENSSSCG00000014311	2	137990939	138025920	25.7242	1.49e-49	6.47e-48	-6.67176	SLC25A48
ENSSSCG00000029541	2	141638777	141638789	27.7902	1.86e-09	1.16e-08	-2.05985	PSD2
ENSSSCG00000029541	2	141662108	141662165	31.8382	1.86e-09	1.16e-08	-2.05985	NRG2
ENSSSCG00000038777	3	725227	725227	26.548	2.91e-19	3.74e-18	-2.31098	C7orf50
ENSSSCG00000034390	3	2197054	2256418	31.982	5.03e-11	3.58e-10	-2.34286	CARD11
ENSSSCG00000044546	3	4087193	4087646	37.3173	3.1e-06	1.34e-05	-2.39004	ACTB
ENSSSCG00000007602	3	5544456	5544456	33.3578	4.21e-52	1.96e-50	-5.20424	BAIAP2L1
ENSSSCG00000049549	3	6610526	6809044	33.8981	3.8e-05	0.000141493	-4.30044	CYP3A29
ENSSSCG00000035928	3	11020995	11020995	31.0559	1.61e-47	6.66e-46	-8.01964	CLDN3
ENSSSCG00000007727	3	13804074	14688532	30.653	4.55e-11	3.25e-10	-2.26376	AUTS2
ENSSSCG00000007739	3	16670572	16670572	34.316	5.49e-26	1.02e-24	-2.43884	GUSB
ENSSSCG00000022778	3	18359070	18359228	30.6789	2e-27	3.92e-26	-2.10652	SULT1A3
ENSSSCG00000040162	3	18400808	18400808	25.6301	4.71e-15	4.6e-14	-3.84079	NUPR1
ENSSSCG00000031865	3	21502658	21502749	27.7862	1.02e-18	1.25e-17	-9.18485	AQP8
ENSSSCG00000040637	3	22511786	22511786	32.0179	0.000330123	0.0010413	-4.02245	ERN2
ENSSSCG00000007850	3	24828910	24828910	44.9429	3.08e-94	4.58e-92	-8.11365	CRYM
ENSSSCG00000007850	3	24855784	24855784	38.6021	3.08e-94	4.58e-92	-8.11365	ANKS4B
ENSSSCG00000007909	3	34006838	34006838	37.9023	9.91e-28	1.95e-26	-3.40814	ABAT
ENSSSCG00000007987	3	41300000	41300000	32.3099	4.93e-17	5.5e-16	-2.23503	DECR2
ENSSSCG00000037846	3	45247768	45530107	35.4645	5.6e-15	5.44e-14	-3.80882	ACOXL
ENSSSCG00000008119	3	45910858	45912879	28.9596	6.02e-19	7.53e-18	-4.90444	KCNIP3
ENSSSCG00000008147	3	49376265	49410759	30.6953	1.07e-13	9.38e-13	-3.15932	FHL2
ENSSSCG00000008187	3	55380412	55460798	28.0488	3.91e-06	1.67e-05	-3.78346	CRACDL
ENSSSCG00000033394	3	56040916	56167508	27.8507	5.35e-70	4.04e-68	-7.41041	VWA3B
ENSSSCG00000008314	3	71571325	71574074	28.7726	1.49e-12	1.19e-11	-5.44233	ATP6V1B1
ENSSSCG00000008326	3	72000793	72031080	30.0212	2.04e-28	4.22e-27	-8.10384	TGFA
ENSSSCG00000008392	3	81217965	81295210	30.1669	8.3e-05	0.000291753	-2.30483	BCL11A
ENSSSCG00000008429	3	93180065	93187995	51.8986	3.96e-44	1.46e-42	-4.2391	EPCAM
ENSSSCG00000035912	3	96630283	96630292	28.7051	2.97e-76	2.65e-74	-6.86573	ABCG5
ENSSSCG00000008522	3	107997175	107997175	34.897	4.63e-29	9.8e-28	-6.53572	XDH
ENSSSCG00000028053	3	110345708	110346999	26.4031	0.00472317	0.0117657	-5.06979	WDR43
ENSSSCG00000028672	3	111662325	111662366	35.2116	9.8e-257	2.16e-253	-7.85625	GCKR
ENSSSCG00000008556	3	112015406	112015406	34.3182	4.21e-78	4e-76	-4.43717	PREB
ENSSSCG00000008563	3	112363378	112363378	37.2984	1.78e-11	1.31e-10	-4.32182	KCNK3
ENSSSCG00000008615	3	120245677	120286144	25.641	4.8e-25	8.4e-24	-5.52898	VSNL1
ENSSSCG00000032221	3	132807639	132808410	32.345	3.23e-48	1.35e-46	-5.34916	FAM110C
ENSSSCG00000005930	4	2506627	2506769	28.1653	4.5e-34	1.17e-32	-2.45952	SLC45A4
ENSSSCG00000005939	4	4536699	4661720	26.4493	2.13e-33	5.4e-32	-7.69979	FAM135B
ENSSSCG00000005948	4	8237042	8315981	49.802	3.63e-09	2.19e-08	-2.73126	TG
ENSSSCG00000005953	4	8674071	8884823	36.8138	1.18e-39	3.74e-38	-3.8066	KCNQ3
ENSSSCG00000005975	4	14929071	15091833	34.7137	8.21e-48	3.41e-46	-2.40543	MTSS1
ENSSSCG00000006034	4	29481332	29567145	33.2556	2.55e-10	1.7e-09	-2.89734	RSPO2
ENSSSCG00000006040	4	32815640	32861979	27.0493	5.38e-85	6.45e-83	-10.4208	DPYS
ENSSSCG00000031957	4	33009483	33541397	29.5475	1.09e-07	5.65e-07	-2.72673	RIMS2
ENSSSCG00000006060	4	35452948	35562023	27.0945	8.63e-19	1.07e-17	-5.85237	GRHL2
ENSSSCG00000006088	4	40024193	40107103	30.6447	1.56e-12	1.25e-11	-2.25683	SDC2
ENSSSCG00000006099	4	42017773	42047972	47.9063	1.37e-12	1.1e-11	-6.40887	ESRP1
ENSSSCG00000006138	4	50710556	50751641	32.2205	1.12e-09	7.13e-09	-5.80537	ATP6V0D2
ENSSSCG00000025980	4	54860502	54866963	43.302	2.63e-08	1.45e-07	-3.16267	CHMP4C
ENSSSCG00000006161	4	57743901	57743901	28.4074	1.34e-32	3.28e-31	-4.3772	IL7
ENSSSCG00000034242	4	60520314	60538218	28.3283	2.14e-37	6.26e-36	-7.44467	HNF4G
ENSSSCG00000006185	4	62935438	63182594	36	2.12e-10	1.43e-09	-4.36769	KCNB2
ENSSSCG00000022092	4	69663133	69765225	27.4972	9.42e-75	8.11e-73	-6.10676	CYP7B1
ENSSSCG00000006238	4	74353189	74357574	47.4208	3.82e-15	3.75e-14	-4.36408	CYP7A1
ENSSSCG00000006296	4	81920920	81920920	28.2903	1.06e-14	1.01e-13	-2.45908	ATP1B1
ENSSSCG00000006299	4	82659966	82659966	27.4501	0.000719956	0.00212981	-2.39772	TBX19
ENSSSCG00000031617	4	82728884	82728884	28.8991	4.46e-14	4.05e-13	-2.44722	SFT2D2
ENSSSCG00000035124	4	84055420	84070821	29.5675	3.58e-28	7.27e-27	-6.10888	ILDR2
ENSSSCG00000006336	4	87569366	87569366	50.5195	0.00970629	0.0223622	-2.5468	CCDC190
ENSSSCG00000006344	4	88217983	88441393	29.7297	2.12e-24	3.56e-23	-2.43611	NOS1AP
ENSSSCG00000006355	4	89241114	89241131	40.8875	3.42e-24	5.69e-23	-11.9076	APOA2
ENSSSCG00000006403	4	90744095	90795551	25.5187	4.84e-113	1.12e-110	-8.4769	CRP
ENSSSCG00000037268	4	90895137	90906743	30.3008	1.13e-71	8.9e-70	-11.7379	APCS
ENSSSCG00000026149	4	94536287	94536287	27.2222	2.74e-37	8.01e-36	-6.82748	PKLR
ENSSSCG00000027628	4	95351663	95351945	38.6273	2e-16	2.14e-15	-2.07763	IL6R
ENSSSCG00000026427	4	97391585	97391791	36.6533	1.38e-119	3.91e-117	-4.32981	RORC
ENSSSCG00000006620	4	97673672	97673902	26.1261	1.29e-21	1.86e-20	-2.33377	TUFT1
ENSSSCG00000006720	4	101738604	101774817	41.392	6.04e-78	5.67e-76	-6.6864	HAO2
ENSSSCG00000006742	4	104601683	104601683	25.2312	3.24e-20	4.35e-19	-2.94893	MAB21L3
ENSSSCG00000006888	4	122581492	122605201	28.8334	1.66e-07	8.42e-07	-2.90213	SLC44A3
ENSSSCG00000006890	4	123314425	123314425	37.4531	1.11e-09	7.06e-09	-2.02529	ABCA4
ENSSSCG00000040735	4	130536094	130593743	27.4833	1.55e-50	6.93e-49	-4.04158	DDAH1
ENSSSCG00000000978	5	572230	583354	40.1669	1.09e-10	7.53e-10	-5.79832	MLC1
ENSSSCG00000000982	5	640442	640442	37.8299	4.78e-12	3.68e-11	-3.43515	TTLL8
ENSSSCG00000034776	5	1460701	1551445	30.471	0.00692294	0.0165554	-2.18567	TAFA5
ENSSSCG00000031361	5	3013382	3134150	25.5432	2.34e-21	3.34e-20	-2.18405	CELSR1
ENSSSCG00000000006	5	3336108	3340714	27.5859	3.84e-06	1.64e-05	-2.08796	PPARA
ENSSSCG00000000020	5	4386683	4386683	28.4373	5.52e-17	6.15e-16	-3.2227	PHF21B
ENSSSCG00000000079	5	8370092	8445355	33.5052	1.63e-40	5.3e-39	-7.4461	FAM83F
ENSSSCG00000000121	5	10023937	10023937	30.8469	3.17e-18	3.79e-17	-3.14561	GALR3
ENSSSCG00000000132	5	10762044	10762044	39.5624	2.78e-46	1.09e-44	-4.22827	TEX33
ENSSSCG00000038562	5	14929659	14929804	30.9165	1.37e-31	3.22e-30	-4.73402	RND1
ENSSSCG00000000197	5	15313191	15313236	26.1377	4.71e-20	6.27e-19	-4.84644	C1QL4
ENSSSCG00000000198	5	15330025	15330025	38.2154	3.3e-126	1.12e-123	-10.6017	DNAJC22
ENSSSCG00000000228	5	16999462	17087952	30.722	2.95e-19	3.78e-18	-3.3935	SCN8A
ENSSSCG00000000233	5	17346623	17347022	39.6291	5.97e-17	6.63e-16	-2.37869	ACVR1B
ENSSSCG00000000253	5	18212917	18213049	26.418	4.46e-71	3.47e-69	-8.1668	KRT18
ENSSSCG00000000260	5	18374136	18374280	37.8136	2.1e-41	7.01e-40	-6.31656	SOAT2
ENSSSCG00000037147	5	21088770	21088813	26.4494	2.71e-28	5.56e-27	-11.3368	OR10P1
ENSSSCG00000027854	5	22126238	22155266	31.597	5.93e-78	5.59e-76	-7.04146	HSD17B6
ENSSSCG00000000418	5	22328939	22328939	37.3296	7.53e-11	5.28e-10	-3.55619	TAC3
ENSSSCG00000034686	5	26388784	26537394	51.7415	2.93e-08	1.61e-07	-3.69793	TAFA2
ENSSSCG00000039976	5	32582218	32582218	31.9262	0.00500028	0.0123849	-4.46184	IL26
ENSSSCG00000030511	5	35471879	35522260	48.5691	1.37e-15	1.38e-14	-3.35893	LGR5
ENSSSCG00000000515	5	36284347	36655460	32.6625	9.01e-11	6.29e-10	-3.81611	TRHDE
ENSSSCG00000000528	5	41420575	41504090	37.9365	2.84e-54	1.43e-52	-5.91291	PKP2
ENSSSCG00000031329	5	51232601	51347213	41.8358	9.9e-10	6.33e-09	-2.21717	ST8SIA1
ENSSSCG00000000584	5	52086618	52092206	26.3858	3.18e-100	5.56e-98	-6.73202	SLCO1A2
ENSSSCG00000000591	5	54486356	54851870	41.5863	1.68e-10	1.14e-09	-2.17609	PIK3C2G
ENSSSCG00000000647	5	61799230	61812947	46.3555	4.12e-11	2.96e-10	-2.64185	OLR1
ENSSSCG00000000660	5	62449441	62486117	41.1267	2.85e-120	8.37e-118	-9.81135	A2M
ENSSSCG00000000667	5	62778596	62778596	30.9868	0.00978027	0.0225115	-3.30547	AICDA
ENSSSCG00000033913	5	63631802	63631802	40.7877	2.28e-39	7.17e-38	-4.58501	C1RL
ENSSSCG00000000699	5	64057547	64063929	25.7932	8.61e-15	8.24e-14	-3.23504	LPAR5
ENSSSCG00000000802	5	75623698	75867161	30.0403	2.58e-28	5.29e-27	-4.05613	NELL2
ENSSSCG00000026597	5	77407429	77407688	38.1353	1.56e-127	5.46e-125	-9.3696	SLC38A4
ENSSSCG00000000853	5	80672824	80672829	40.4805	1.83e-47	7.56e-46	-3.03799	NT5DC3
ENSSSCG00000000856	5	81250692	81251715	31.6615	7.33e-53	3.55e-51	-7.16686	PAH
ENSSSCG00000000875	5	83619053	83687637	26.3144	3.28e-49	1.41e-47	-13.5985	NR1H4
ENSSSCG00000038221	6	6287859	6323268	41.7314	5.68e-35	1.52e-33	-11.8909	HSD17B2
ENSSSCG00000036572	6	7041926	7042270	29.5969	9.77e-41	3.21e-39	-3.97525	BCO1
ENSSSCG00000002734	6	14630514	14630514	25.1847	1.18e-114	2.89e-112	-6.4527	MARVELD3
ENSSSCG00000024305	6	18683523	18792062	37.4865	3.37e-87	4.22e-85	-10.839	MT3
ENSSSCG00000002786	6	27838426	27838426	28.476	3.94e-14	3.59e-13	-2.13185	ELMO3
ENSSSCG00000002835	6	32520350	32585814	47.7922	4.97e-15	4.85e-14	-2.72921	TOX3
ENSSSCG00000002836	6	33738668	33738668	33.7209	5.86e-49	2.49e-47	-13.7567	SALL1
ENSSSCG00000002847	6	37656821	37656821	25.5343	1.47e-80	1.54e-78	-6.04678	GPT2
ENSSSCG00000022948	6	42673153	42693961	28.087	3.32e-13	2.8e-12	-4.7672	SLC7A9
ENSSSCG00000021867	6	44624136	44624136	27.8529	9.42e-56	4.94e-54	-7.86767	HPN
ENSSSCG00000003051	6	50242775	50242775	31.4815	1.39e-06	6.33e-06	-3.57981	CD177
ENSSSCG00000003083	6	51277925	51278494	32.0629	5.31e-10	3.47e-09	-3.14739	CBLC
ENSSSCG00000033207	6	53524615	53524691	25.3541	1.33e-44	4.96e-43	-8.8371	SULT2A1
ENSSSCG00000003140	6	54085589	54085589	28.1574	1.73e-11	1.28e-10	-2.69737	FGF21
ENSSSCG00000030513	6	63998926	64006156	30.2198	1.64e-20	2.23e-19	-3.56666	CFAP74
ENSSSCG00000030361	6	64101167	64144477	57.7922	1.4e-78	1.35e-76	-3.65233	PRKCZ
ENSSSCG00000003386	6	68610462	68610462	48.3673	6.77e-08	3.57e-07	-3.75429	TNFRSF9
ENSSSCG00000003410	6	71223576	71224201	26.4981	4.28e-72	3.42e-70	-5.38174	MASP2
ENSSSCG00000003486	6	76075583	76219001	28.809	3.04e-18	3.65e-17	-2.21203	ARHGEF10L
ENSSSCG00000036534	6	81817574	81825897	38.5325	1.03e-24	1.76e-23	-3.48781	MYOM3
ENSSSCG00000038848	6	81881198	81881198	27.9966	4.45e-39	1.39e-37	-11.271	IL22RA1
ENSSSCG00000032860	6	81907525	81917359	27.1913	6.61e-50	2.89e-48	-8.32767	IFNLR1
ENSSSCG00000003541	6	82100818	82100818	39.1635	6.66e-07	3.15e-06	-3.29221	STPG1
ENSSSCG00000003547	6	82246368	82246368	28.2854	2.77e-06	1.21e-05	-2.86558	NCMAP
ENSSSCG00000023235	6	83139355	83139355	29.1981	7.43e-18	8.74e-17	-2.95363	MAN1C1
ENSSSCG00000033539	6	83736822	83736822	29.1444	1.68e-46	6.65e-45	-4.52373	CRYBG2
ENSSSCG00000034570	6	84862419	84862444	36.8258	2.18e-12	1.73e-11	-3.56124	IFI6
ENSSSCG00000003582	6	85064706	85064706	30.9565	1.57e-19	2.04e-18	-5.00541	SMPDL3B
ENSSSCG00000029438	6	85326680	85352146	40.0268	1.04e-34	2.78e-33	-2.6255	SESN2
ENSSSCG00000003669	6	95814316	95814316	30.5377	9.59e-14	8.49e-13	-7.38734	MFSD2A
ENSSSCG00000003690	6	102417097	103147644	49.5141	4.44e-06	1.88e-05	-2.06732	DLGAP1
ENSSSCG00000038494	6	103630760	103693532	35.8165	6.62e-28	1.33e-26	-2.77229	LPIN2
ENSSSCG00000003699	6	106460735	106674580	25.2821	1.01e-10	7.05e-10	-2.80679	GREB1L
ENSSSCG00000040452	6	108237689	108326401	44.537	1.34e-16	1.45e-15	-2.09597	TMEM241
ENSSSCG00000003722	6	112489676	112559177	29.0123	4.4e-65	2.91e-63	-5.37602	CDH2
ENSSSCG00000024800	6	114917043	115014955	26.1311	6.43e-47	2.61e-45	-5.6343	DSC2
ENSSSCG00000022739	6	115443892	115443892	54.9003	4.49e-23	6.98e-22	-6.49288	DSG2
ENSSSCG00000023686	6	115493768	115493855	43.2151	1.38e-23	2.2e-22	-12.1932	TTR
ENSSSCG00000003744	6	119979306	120004617	27.8039	4.15e-79	4.14e-77	-4.22702	MOCOS
ENSSSCG00000003748	6	121067388	121070178	28.6658	6.45e-15	6.22e-14	-6.85019	CELF4
ENSSSCG00000003755	6	128796408	128796408	29.0846	2.76e-30	6.14e-29	-4.78508	MCOLN2
ENSSSCG00000003801	6	145346163	145351064	29.2302	6.36e-06	2.65e-05	-3.06207	IL23R
ENSSSCG00000025188	6	146833323	146833323	44.7794	1.87e-45	7.11e-44	-8.01598	LEPR
ENSSSCG00000003833	6	155018668	155361249	33.0115	1.31e-19	1.71e-18	-4.43329	DAB1
ENSSSCG00000003834	6	155401792	155420138	25.1985	5.56e-14	5.01e-13	-11.9194	C8B
ENSSSCG00000003835	6	155461690	155533345	28.2721	1.38e-13	1.2e-12	-12.0483	C8A
ENSSSCG00000038041	6	155550521	155658198	29.9586	2.66e-36	7.54e-35	-6.42846	FYB2
ENSSSCG00000027525	6	157561772	157561772	29.809	1.91e-06	8.54e-06	-2.41976	DHCR24
ENSSSCG00000027119	6	159522432	159522432	35.7917	1.34e-10	9.22e-10	-2.22089	COA7
ENSSSCG00000003891	6	164500944	164711786	33.5082	4.03e-22	5.99e-21	-11.2414	CYP4A24
ENSSSCG00000033259	6	166631981	166631981	31.1016	2.01e-34	5.28e-33	-2.92147	ARMH1
ENSSSCG00000039245	6	170504358	170504358	26.7384	9.27e-118	2.43e-115	-6.11976	RIMS3
ENSSSCG00000000994	7	769643	1277168	27.7929	1.98e-19	2.56e-18	-2.60338	GMDS
ENSSSCG00000001004	7	2043155	2101241	25.8835	1.78e-79	1.8e-77	-5.17267	SLC22A23
ENSSSCG00000001045	7	7656844	7727910	27.2538	2.84e-47	1.16e-45	-5.35994	ELOVL2
ENSSSCG00000037420	7	8102664	8102693	47.244	3.14e-62	1.94e-60	-2.63288	TMEM170B
ENSSSCG00000001076	7	13992117	14588912	40.6829	2.03e-12	1.61e-11	-2.56272	RNF144B
ENSSSCG00000001085	7	19143773	19204844	26.1898	1.72e-17	1.99e-16	-4.5577	DCDC2
ENSSSCG00000001089	7	19336897	19336897	37.45	9.7e-30	2.11e-28	-5.60071	GPLD1
ENSSSCG00000001091	7	19400993	19480707	58.4974	2.33e-28	4.8e-27	-4.4744	KIAA0319
ENSSSCG00000001101	7	20418197	20418197	26.0934	8.83e-05	0.000308679	-4.8214	SCGN
ENSSSCG00000031944	7	20490383	20517729	26.6603	5.61e-46	2.18e-44	-12.5514	SLC17A4
ENSSSCG00000001107	7	20521628	20577860	26.6065	1.46e-72	1.19e-70	-12.644	SLC17A1
ENSSSCG00000036191	7	20619551	20667371	37.7275	5.91e-19	7.4e-18	-9.61695	SLC17A2
ENSSSCG00000001236	7	22704974	22704974	28.9058	0.00696912	0.0166532	-2.84443	TRIM40
ENSSSCG00000001233	7	22760813	22760813	26.0091	4.77e-19	6.02e-18	-2.29443	TRIM26
ENSSSCG00000001422	7	24005140	24005475	29.0574	7.76e-24	1.26e-22	-4.07091	C2
ENSSSCG00000001484	7	26452110	26525847	33.7225	9.51e-16	9.71e-15	-8.35878	TINAG
ENSSSCG00000039272	7	29943207	29943207	40.6269	1.47e-55	7.64e-54	-7.17171	IP6K3
ENSSSCG00000001555	7	31723945	31723945	32.3957	4.99e-24	8.21e-23	-3.71734	SLC26A8
ENSSSCG00000027922	7	36340875	36344501	49.7311	1.62e-23	2.56e-22	-4.93126	UNC5CL
ENSSSCG00000036801	7	37237033	37237033	32.995	3.11e-75	2.71e-73	-5.13616	C6orf132
ENSSSCG00000001650	7	38009181	38009181	29.6452	0.000363169	0.00113837	-2.3237	PTCRA
ENSSSCG00000001720	7	41440400	41440444	44.0402	8.55e-73	7e-71	-3.22939	SLC25A27
ENSSSCG00000001746	7	45508043	45613318	31.7045	1.13e-34	3.01e-33	-9.9112	PKHD1
ENSSSCG00000002627	7	46657277	46657277	27.6207	2.19e-16	2.33e-15	-2.01265	GSTA4
ENSSSCG00000002629	7	46761554	46762860	28.3824	5.48e-42	1.88e-40	-2.09059	FBXO9
ENSSSCG00000001782	7	49558641	49569097	27.5618	2.41e-111	5.41e-109	-3.58114	ABHD17C
ENSSSCG00000001817	7	53457569	53457689	31.7945	1.94e-12	1.54e-11	-2.04124	FURIN
ENSSSCG00000001823	7	53627509	53638450	44.5754	2.01e-155	1.05e-152	-12.0786	UROC1
ENSSSCG00000001849	7	55356568	55356770	52.3049	1.03e-16	1.13e-15	-2.86789	ANPEP
ENSSSCG00000001901	7	58778140	58787113	26.4945	1.15e-28	2.4e-27	-11.6878	CYP1A2
ENSSSCG00000001939	7	62233367	62432964	29.8322	2.08e-24	3.5e-23	-5.59878	TTC6
ENSSSCG00000039317	7	62857654	63311835	27.3215	1.76e-23	2.79e-22	-2.22363	SLC25A21
ENSSSCG00000001963	7	65808251	65808251	31.5278	5.28e-07	2.53e-06	-2.28154	EGLN3
ENSSSCG00000002269	7	88501190	88501190	39.0194	1.38e-09	8.66e-09	-2.07713	MTHFD1
ENSSSCG00000002284	7	90244946	90319722	34.8212	7.82e-10	5.04e-09	-5.03206	CCDC196
ENSSSCG00000002286	7	90924058	90924058	28.2978	0.00125318	0.00353817	-2.2714	FAM71D
ENSSSCG00000002313	7	93413655	93416379	39.8816	1e-30	2.27e-29	-5.15667	SLC10A1
ENSSSCG00000002329	7	94327872	94328167	45.6843	8.29e-32	1.98e-30	-3.16722	MAP3K9
ENSSSCG00000002333	7	96051956	96106872	49.6322	1e-21	1.46e-20	-2.90272	DPF3
ENSSSCG00000002355	7	97299431	97299431	37.624	1.23e-18	1.51e-17	-3.15802	ENTPD5
ENSSSCG00000002356	7	97333260	97333260	31.0128	0.00217997	0.00585979	-2.13102	BBOF1
ENSSSCG00000002398	7	100326760	100326790	42.8595	0.0199736	0.0423553	-4.3095	TMEM63C
ENSSSCG00000040638	7	103094384	103321233	44.5082	1.6e-11	1.18e-10	-3.56798	DIO2
ENSSSCG00000002475	7	115551659	115551659	31.3302	1.04e-15	1.06e-14	-11.66	SERPINA6
ENSSSCG00000002479	7	115673886	115676857	50.0351	4.26e-15	4.18e-14	-12.0657	SERPINA11
ENSSSCG00000022251	7	115698518	115698518	46.6965	1.13e-12	9.17e-12	-7.61143	UABP-2
ENSSSCG00000037284	7	120546063	120546063	27.5659	7.01e-79	6.86e-77	-4.96541	CCDC85C
ENSSSCG00000002515	7	121188269	121188269	38.9359	3.14e-73	2.6e-71	-6.75519	SLC25A47
ENSSSCG00000036589	7	121410837	121410900	29.4555	7.6e-06	3.13e-05	-2.2329	BEGAIN
ENSSSCG00000008702	8	2122930	2122930	32.2888	1.11e-36	3.18e-35	-4.41692	DOK7
ENSSSCG00000035020	8	5137083	5405745	37.4107	7.69e-65	5.04e-63	-6.59788	STK32B
ENSSSCG00000008754	8	16899959	17080656	30.7416	2.12e-61	1.29e-59	-10.2202	GBA3
ENSSSCG00000029275	8	17844633	17909747	54.4332	5.54e-59	3.19e-57	-5.50049	PPARGC1A
ENSSSCG00000025315	8	19110251	19110251	27.4725	5.98e-20	7.92e-19	-2.20814	SEPSECS
ENSSSCG00000008771	8	29010090	29069079	41.4212	1.2e-54	6.1e-53	-8.25143	C4orf19
ENSSSCG00000030150	8	30763525	30763525	42.848	5.33e-17	5.95e-16	-2.9022	UGDH
ENSSSCG00000024428	8	31458991	31458991	29.3197	6.22e-07	2.94e-06	-2.696	CHRNA9
ENSSSCG00000008796	8	31509533	31796355	25.1284	1.85e-12	1.48e-11	-2.72251	RBM47
ENSSSCG00000008813	8	37558500	37775769	31.8751	1.48e-14	1.39e-13	-3.16119	CORIN
ENSSSCG00000008857	8	43729672	43729672	36.5727	1.7e-18	2.06e-17	-3.90777	MSMO1
ENSSSCG00000008868	8	44722939	44723073	65.193	3.1e-18	3.71e-17	-11.3479	TDO2
ENSSSCG00000008927	8	65651613	65651613	33.3083	6.52e-06	2.71e-05	-6.11238	TMPRSS11A
ENSSSCG00000022140	8	65978059	65978059	27.2002	2.11e-08	1.18e-07	-6.55846	TMPRSS11E
ENSSSCG00000039276	8	66304865	66326674	40.1407	1.15e-10	7.93e-10	-11.8324	UGT2B31
ENSSSCG00000008944	8	68606977	68647803	33.976	1.72e-05	6.73e-05	-3.50258	NPFFR2
ENSSSCG00000008948	8	69588015	69697405	39.6949	7.88e-27	1.51e-25	-12.1374	ALB
ENSSSCG00000008952	8	69798174	69833832	33.0236	1.55e-48	6.53e-47	-10.1003	RASSF6
ENSSSCG00000008961	8	70243784	70298012	37.2222	1.11e-21	1.61e-20	-2.68797	MTHFD2L
ENSSSCG00000038185	8	70356492	70373482	38.5441	6.03e-40	1.94e-38	-10.9554	EREG
ENSSSCG00000008973	8	71591489	71591489	26.1404	7.88e-08	4.13e-07	-2.52643	NAAA
ENSSSCG00000008983	8	72020486	72020514	34.1882	4.81e-61	2.87e-59	-5.34177	CCDC158
ENSSSCG00000008997	8	74591319	74591319	30.7077	6.83e-23	1.05e-21	-11.2423	FGB
ENSSSCG00000038186	8	76279250	76281693	28.1975	4.61e-12	3.56e-11	-2.63495	TIGD4
ENSSSCG00000009045	8	83605157	83639374	32.6591	1.64e-16	1.77e-15	-2.70564	HHIP
ENSSSCG00000026360	8	86661419	86661419	28.2007	0.00288263	0.00753086	-2.87433	CLGN
ENSSSCG00000031736	8	87337292	87337292	27.7114	4.63e-21	6.48e-20	-2.15979	MGST2
ENSSSCG00000022649	8	88884750	88909480	25.5602	8.33e-09	4.85e-08	-3.09892	SLC7A11
ENSSSCG00000009089	8	101567121	101705873	36	0.000576804	0.00174068	-3.21274	ADAD1
ENSSSCG00000031904	8	108308083	108308083	26.404	2.76e-12	2.16e-11	-2.81418	UGT8
ENSSSCG00000009144	8	113367148	113383495	34.1239	1.58e-50	7.02e-49	-13.9772	ETNPPL
ENSSSCG00000038801	8	115781291	115858849	55.2326	1.29e-13	1.13e-12	-2.87871	NPNT
ENSSSCG00000025621	8	117102348	117122586	27.1825	5.27e-07	2.52e-06	-6.17037	CXXC4
ENSSSCG00000009162	8	118097504	118097504	25.4234	2.57e-05	9.83e-05	-2.16942	SLC9B1
ENSSSCG00000009179	8	120832781	120858651	33.5847	5.38e-217	5.65e-214	-10.6144	MTTP
ENSSSCG00000009181	8	120928637	121109335	29.8142	3.45e-29	7.34e-28	-3.38693	C4orf17
ENSSSCG00000009182	8	121024049	121241066	25.8415	6.33e-14	5.68e-13	-11.6932	ADH1C
ENSSSCG00000009184	8	121222753	121260549	25.4415	8.52e-30	1.86e-28	-12.415	ADH4
ENSSSCG00000030548	8	130554477	130554477	26.3308	1.32e-05	5.25e-05	-2.10424	HERC5
ENSSSCG00000009225	8	131559575	131564760	27.2	6.59e-80	6.76e-78	-5.69274	HSD17B11
ENSSSCG00000009237	8	135121087	135121087	32.5758	5.41e-23	8.36e-22	-2.70174	HPSE
ENSSSCG00000029507	8	136229188	136537566	50.4681	5.4e-07	2.58e-06	-2.16774	RASGEF1B
ENSSSCG00000037723	8	136968298	137474839	30.4435	2.56e-05	9.78e-05	-2.15212	CFAP299
ENSSSCG00000014598	9	2069616	2089700	26.7441	3.03e-28	6.19e-27	-2.21644	PPFIBP2
ENSSSCG00000014851	9	9431099	9440123	36.8593	1.74e-22	2.62e-21	-3.92281	SLCO2B1
ENSSSCG00000014871	9	10936183	10936188	28.7536	1.18e-17	1.38e-16	-2.6676	TSKU
ENSSSCG00000014904	9	17578069	19467497	34.0959	4.32e-32	1.04e-30	-3.10856	DLG2
ENSSSCG00000014982	9	33225498	33225498	42.9939	2.23e-47	9.16e-46	-7.6889	MMP7
ENSSSCG00000015010	9	36914372	37004910	44.0135	2.47e-61	1.49e-59	-7.12085	EXPH5
ENSSSCG00000035945	9	38384724	38402368	29.4956	2.67e-13	2.27e-12	-2.34326	FDX1
ENSSSCG00000015019	9	39086350	39086350	25.5844	1.03e-38	3.16e-37	-3.57683	COLCA2
ENSSSCG00000015035	9	39658067	39658350	49.5813	6.05e-57	3.29e-55	-7.32956	C11orf52
ENSSSCG00000015039	9	39881545	39881545	26.3494	1.88e-42	6.56e-41	-3.64815	BCO2
ENSSSCG00000015091	9	45579542	45580086	29.8008	6.73e-38	2e-36	-5.90107	MPZL2
ENSSSCG00000015120	9	46564512	46593198	33.433	4.77e-36	1.34e-34	-4.19012	USP2
ENSSSCG00000023728	9	48116692	48288277	25.4417	2.55e-36	7.23e-35	-3.12785	TECTA
ENSSSCG00000015231	9	53411204	53411352	41.4525	2.41e-26	4.53e-25	-3.55794	DCPS
ENSSSCG00000022951	9	65500537	65665851	34.8485	1.88e-29	4.04e-28	-5.19241	NFASC
ENSSSCG00000023441	9	66027807	66027807	33.2895	2.1e-36	5.99e-35	-6.46484	KLHDC8A
ENSSSCG00000031970	9	67189828	67189828	26.8065	8.81e-20	1.16e-18	-2.17039	RASSF5
ENSSSCG00000015300	9	69073467	69341898	30.8013	4.49e-05	0.00016535	-5.10728	ZNF804B
ENSSSCG00000015332	9	74949701	74975473	28.6753	2.89e-23	4.53e-22	-5.1206	PON1
ENSSSCG00000015336	9	75810595	76206599	26.7835	2.48e-16	2.63e-15	-2.77696	SLC25A13
ENSSSCG00000015356	9	84533927	84898004	41.1957	1.5e-41	5.04e-40	-5.31838	AGMO
ENSSSCG00000015426	9	103462874	103944283	28.3877	7.63e-24	1.24e-22	-2.75388	RELN
ENSSSCG00000015462	9	112953151	113298019	34.758	7.57e-22	1.11e-20	-2.75027	TPK1
ENSSSCG00000024977	9	113357284	113357284	35.0003	0.00170314	0.00468198	-4.76877	NOBOX
ENSSSCG00000022525	9	113365007	113398827	26.8364	2.22e-74	1.9e-72	-7.46306	ARHGEF5
ENSSSCG00000015494	9	116154925	116154925	30.9028	1.13e-15	1.15e-14	-2.18306	ZBTB37
ENSSSCG00000039332	9	119773674	119840970	55.3447	4.34e-21	6.09e-20	-2.85915	SEC16B
ENSSSCG00000015535	9	121837351	121837351	30.303	3.69e-72	2.97e-70	-4.6202	QSOX1
ENSSSCG00000015584	9	129566154	129566184	30.7532	5.9e-36	1.65e-34	-5.99572	PROX1
ENSSSCG00000015616	9	133238532	133278060	32.5196	9.54e-17	1.05e-15	-3.22294	HSD11B1
ENSSSCG00000022009	9	136510617	136560766	31.4714	1.17e-161	6.81e-159	-8.67187	DDC
ENSSSCG00000025686	10	12493963	12494003	26.5456	1.77e-66	1.2e-64	-5.41144	KMO
ENSSSCG00000010853	10	13761337	13761337	32.8748	1.7e-15	1.7e-14	-4.1325	EPHX1
ENSSSCG00000010879	10	17727123	18164330	25.0501	7.35e-19	9.13e-18	-3.11072	KIF26B
ENSSSCG00000024975	10	22715358	22852345	27.4114	5.19e-31	1.2e-29	-3.76173	NR5A2
ENSSSCG00000027928	10	23603420	23612139	27.7821	1.61e-11	1.19e-10	-2.20188	TMEM9
ENSSSCG00000010922	10	24235536	24235536	30.4665	3.1e-30	6.89e-29	-7.08533	ELF3
ENSSSCG00000031174	10	27611747	27611938	49.2048	4.62e-49	1.97e-47	-4.41734	FBP1
ENSSSCG00000010960	10	30667775	30717950	26.293	1.24e-17	1.44e-16	-8.44961	SLC28A3
ENSSSCG00000039342	10	32291728	32291784	31.4286	4.96e-22	7.34e-21	-5.00126	DNAI1
ENSSSCG00000026499	10	46701399	46707003	38.2386	2.85e-08	1.56e-07	-2.57619	NMT2
ENSSSCG00000011060	10	49359765	49359765	33.3529	2.22e-08	1.23e-07	-4.99408	GAD2
ENSSSCG00000011071	10	50304024	50304024	49.7727	2.61e-58	1.48e-56	-3.28961	THNSL1
ENSSSCG00000011078	10	52045658	52052821	31.439	2.77e-10	1.85e-09	-6.95462	ARMC3
ENSSSCG00000011111	10	59270292	59598382	34.1762	1.25e-50	5.6e-49	-3.52522	CAMK1D
ENSSSCG00000011128	10	63639537	63639537	28.8027	1.14e-24	1.95e-23	-11.1766	ITIH2
ENSSSCG00000011147	10	65595454	65653277	25.7746	1.64e-101	2.99e-99	-8.109	AKR1C2
ENSSSCG00000036941	10	65689779	65689779	32.6457	9.24e-53	4.46e-51	-4.76699	AKR1E2
ENSSSCG00000009283	11	2557440	2557440	26.94	1.04e-31	2.48e-30	-3.9378	TNFRSF19
ENSSSCG00000009317	11	5334727	5334981	25.2876	2.21e-14	2.06e-13	-7.27402	CDX2
ENSSSCG00000009314	11	5359421	5359421	56.338	1.32e-10	9.08e-10	-2.62278	FLT3
ENSSSCG00000031378	11	25650240	25650240	26.3125	4.9e-33	1.22e-31	-2.52214	KBTBD6
ENSSSCG00000040184	11	47929327	48122995	37.8642	4.31e-25	7.57e-24	-3.38468	LMO7
ENSSSCG00000009474	11	49747746	49757610	25.9924	8.14e-05	0.000286369	-5.22841	SCEL
ENSSSCG00000009500	11	65024323	65118509	25.0766	4.7e-09	2.8e-08	-2.03407	CLDN10
ENSSSCG00000026082	11	65245979	65268004	33.9698	7.15e-14	6.4e-13	-2.09595	DNAJC3
ENSSSCG00000040130	11	74752820	75239906	28.8413	0.00649416	0.0156575	-4.36782	FAM155A
ENSSSCG00000036383	12	3219367	3219792	45.3922	2.84e-18	3.41e-17	-3.60086	LGALS3BP
ENSSSCG00000017238	12	6869580	6869661	27.4036	8.85e-42	3.01e-40	-2.56738	TTYH2
ENSSSCG00000037754	12	7846128	8029736	35.9241	4.53e-60	2.68e-58	-2.97774	SLC39A11
ENSSSCG00000034358	12	10397353	10802386	30.2807	1.16e-62	7.33e-61	-7.49327	KCNJ16
ENSSSCG00000017258	12	11614486	11662045	35.4655	4.22e-28	8.53e-27	-3.77947	FAM20A
ENSSSCG00000017307	12	16783513	16783513	35.0735	2.68e-06	1.17e-05	-2.74132	MYL4
ENSSSCG00000017311	12	17154627	17154627	25.9013	7.79e-06	3.2e-05	-2.28537	MAPT
ENSSSCG00000029763	12	19881381	19890718	28.8566	1.37e-14	1.29e-13	-2.21588	IFI35
ENSSSCG00000017448	12	21108393	21108393	25.8882	2.87e-11	2.08e-10	-3.96719	APPRIS=A2
ENSSSCG00000017495	12	22572746	22572812	29.748	2.76e-83	3.17e-81	-7.87621	GRB7
ENSSSCG00000017561	12	26967164	26967164	25.6674	1.91e-15	1.91e-14	-3.5561	ABCC3
ENSSSCG00000017601	12	31202435	31225250	51.6657	1.66e-13	1.44e-12	-2.24964	TOM1L1
ENSSSCG00000017609	12	32437954	32546358	41.7863	7.31e-06	3.01e-05	-6.4849	ANKFN1
ENSSSCG00000017636	12	34545435	34548371	32.9237	1.64e-42	5.72e-41	-8.2675	LPO
ENSSSCG00000022417	12	39197418	39301091	37.9808	6.94e-82	7.57e-80	-6.34166	HNF1B
ENSSSCG00000017754	12	44149552	44149552	28.9309	1.19e-09	7.55e-09	-2.23199	APPRIS=P5
ENSSSCG00000035445	12	45217783	45217783	28.599	1.19e-18	1.45e-17	-2.59319	SEZ6
ENSSSCG00000017886	12	50631846	50666434	32.1951	3.68e-10	2.43e-09	-2.87929	FBXO39
ENSSSCG00000017932	12	52493538	52502093	25.291	5.23e-65	3.45e-63	-11.5468	ASGR2
ENSSSCG00000017998	12	54731406	54731406	27.6049	1.11e-34	2.95e-33	-3.29376	GLP2R
ENSSSCG00000037179	12	55520276	55520276	25.4366	1.23e-20	1.69e-19	-9.05286	PIRT
ENSSSCG00000018015	12	56074864	56239163	29.7961	4.18e-14	3.8e-13	-2.0116	DNAH9
ENSSSCG00000018047	12	60292671	60292777	28.5302	9.69e-56	5.07e-54	-5.95203	FAM83G
ENSSSCG00000011186	13	2041731	2179339	25.3247	5.88e-19	7.36e-18	-2.68278	COL6A5
ENSSSCG00000011193	13	2873300	2873300	26.8043	1.23e-24	2.09e-23	-2.38402	BTD
ENSSSCG00000011204	13	6151305	6151305	25.6518	1.88e-08	1.06e-07	-6.7031	KCNH8
ENSSSCG00000011245	13	22316176	22646697	32.3199	1.83e-48	7.65e-47	-3.29175	ITGA9
ENSSSCG00000011298	13	28264437	28264437	29.2532	3e-23	4.69e-22	-4.59022	CDCP1
ENSSSCG00000028643	13	28927000	28927126	34.8807	1.62e-21	2.34e-20	-2.72506	SLC6A20
ENSSSCG00000011401	13	32760340	32760340	33.1812	2.53e-23	3.98e-22	-4.13408	LSMEM2
ENSSSCG00000011432	13	34430399	34430399	34.8146	2.7e-101	4.87e-99	-5.57518	GLYCTK
ENSSSCG00000011455	13	35490327	35914601	30.2875	1.73e-11	1.27e-10	-2.95026	CACNA1D
ENSSSCG00000023084	13	66558965	66879420	26.8329	1.78e-50	7.91e-49	-6.21205	ATP2B2
ENSSSCG00000039850	13	67007468	67050602	25.0476	9.13e-62	5.59e-60	-11.6622	SLC6A11
ENSSSCG00000011610	13	70963459	70975143	33.6878	1.09e-22	1.66e-21	-3.31893	NUP210
ENSSSCG00000011663	13	80400691	80400691	35.5285	1.66e-07	8.4e-07	-4.59164	RBP2
ENSSSCG00000011680	13	83320822	83424212	34.1359	9.05e-26	1.65e-24	-5.22339	PLS1
ENSSSCG00000011691	13	86929442	86936156	30.3139	0.000121626	0.000414235	-5.19062	PLSCR5
ENSSSCG00000011703	13	89568955	89723160	31.6711	1.39e-27	2.73e-26	-11.5979	TM4SF4
ENSSSCG00000031367	13	92013106	92039638	36.5169	4.32e-119	1.18e-116	-8.88296	AADAC
ENSSSCG00000022105	13	92098743	92126338	27.628	7.67e-13	6.32e-12	-3.15206	SUCNR1
ENSSSCG00000020906	13	111006899	111107465	49.1935	5.24e-06	2.2e-05	-2.022	GHSR
ENSSSCG00000040296	13	123135240	123154855	26.6974	2.33e-43	8.38e-42	-4.03417	EHHADH
ENSSSCG00000011791	13	123195003	123278120	29.6513	8.93e-32	2.13e-30	-3.09633	MAP3K13
ENSSSCG00000011799	13	124427614	124427614	27.2306	2.44e-10	1.64e-09	-11.61	AHSG
ENSSSCG00000011800	13	124464046	124483359	40.9023	4.46e-08	2.4e-07	-11.3422	FETUB
ENSSSCG00000025770	13	124734654	124804283	27.5894	2.14e-50	9.46e-49	-5.21743	ST6GAL1
ENSSSCG00000011806	13	124951015	125035234	30.9989	4.47e-18	5.32e-17	-3.97918	MASP1
ENSSSCG00000025592	13	127115288	127326404	28.5088	1.76e-36	5.02e-35	-7.79711	TP63
ENSSSCG00000011819	13	129927775	129928144	51.6129	7.66e-35	2.05e-33	-2.93547	MB21D2
ENSSSCG00000024109	13	132645909	132645909	27.4149	5.25e-11	3.74e-10	-2.89884	BDH1
ENSSSCG00000011848	13	133969604	133969604	30.771	6.04e-24	9.9e-23	-2.91378	TFRC
ENSSSCG00000011862	13	135438308	135438308	34.3813	3.64e-15	3.58e-14	-9.36271	MUC13
ENSSSCG00000030305	13	138602770	138602770	27.6605	1.46e-59	8.49e-58	-5.67517	SLC15A2
ENSSSCG00000011880	13	138640513	138668684	28.9295	0.00120717	0.00341789	-3.1574	EAF2
ENSSSCG00000021227	13	139696762	139701571	41.938	3.89e-96	6.03e-94	-12.7442	HGD
ENSSSCG00000011890	13	140388159	140388159	25.5783	4.73e-221	5.21e-218	-8.0368	NR1I2
ENSSSCG00000011906	13	141174672	141289772	25.9775	9.93e-24	1.59e-22	-4.88768	IGSF11
ENSSSCG00000011915	13	146058919	146087396	29.9195	1.47e-55	7.64e-54	-5.51765	GRAMD1C
ENSSSCG00000024429	13	146355145	146355145	40.1591	2.51e-23	3.94e-22	-5.78531	SIDT1
ENSSSCG00000011933	13	148545511	148548057	43.8681	2.71e-32	6.57e-31	-2.79015	NECTIN3
ENSSSCG00000022175	13	151145575	151145575	27.6448	0.000223255	0.000728721	-2.68486	MYH15
ENSSSCG00000027275	13	151258375	151258375	43.5577	8.81e-91	1.19e-88	-6.76976	HHLA2
ENSSSCG00000011962	13	158334749	158371087	25.1149	2.65e-09	1.63e-08	-4.95499	ADGRG7
ENSSSCG00000011979	13	160394756	160394756	28.3269	1.81e-20	2.46e-19	-4.12344	GPR15
ENSSSCG00000032702	13	182138373	182138373	26.0829	5.83e-38	1.74e-36	-7.81167	CXADR
ENSSSCG00000028112	13	198301369	198301425	28.1481	0.00851495	0.0198793	-4.55123	CLIC6
ENSSSCG00000023762	13	207244963	207246688	34.1564	5.12e-25	8.92e-24	-2.24635	TRPM2
ENSSSCG00000022988	13	207352232	207373352	32.8631	0.00120328	0.00340819	-2.62941	TSPEAR
ENSSSCG00000038089	13	207932415	207932464	25.4601	1.37e-27	2.69e-26	-2.74784	COL18A1
ENSSSCG00000032622	14	6662606	6780657	38.4066	7.69e-47	3.1e-45	-3.44307	SLC39A14
ENSSSCG00000009661	14	10631465	10667238	39.2099	1.73e-58	9.85e-57	-4.04082	ADRA1A
ENSSSCG00000009673	14	11792616	11792616	29.5979	2.48e-49	1.07e-47	-7.1751	NUGGC
ENSSSCG00000032600	14	12136038	12136038	31.0218	1.2e-11	8.97e-11	-4.50247	PNOC
ENSSSCG00000009699	14	15717650	15748429	41.2771	1.02e-29	2.22e-28	-2.31091	HPGD
ENSSSCG00000021805	14	16980965	18129117	26.5079	2.02e-08	1.13e-07	-5.70359	GALNTL6
ENSSSCG00000009748	14	24405837	24635224	30.5003	1.69e-37	4.95e-36	-6.53675	RIMBP2
ENSSSCG00000009753	14	26269792	26461246	34.2581	2.88e-16	3.05e-15	-5.62491	TMEM132C
ENSSSCG00000009831	14	32327424	32575344	30.6536	2.98e-28	6.1e-27	-2.19594	CUX2
ENSSSCG00000009855	14	34822390	34872324	31.6954	0.00977988	0.0225115	-3.76416	KSR2
ENSSSCG00000009870	14	38486782	38486782	27.3023	9.25e-20	1.22e-18	-11.8003	SDSL
ENSSSCG00000009881	14	38824519	38825175	25.2727	1.5e-11	1.11e-10	-3.32088	OAS2
ENSSSCG00000009889	14	39896018	39896741	25.7126	1.34e-24	2.28e-23	-4.30978	ALDH2
ENSSSCG00000009931	14	41278575	41278575	29.6104	6.78e-25	1.17e-23	-4.45972	MVK
ENSSSCG00000009941	14	41875405	41899824	25.6477	1.69e-05	6.6e-05	-5.22245	SVOP
ENSSSCG00000009971	14	46156668	46202453	38.2708	5.64e-21	7.86e-20	-3.71691	ZNRF3
ENSSSCG00000010009	14	47454363	47454416	34.8835	6.92e-47	2.79e-45	-5.21903	GAL3ST1
ENSSSCG00000010036	14	48640215	48663496	41.8477	1.63e-24	2.76e-23	-2.68587	SLC5A1
ENSSSCG00000010060	14	49542019	49566623	26.0367	6.54e-34	1.69e-32	-11.0475	UPB1
ENSSSCG00000010132	14	51391888	51391888	31.522	1.99e-13	1.71e-12	-3.06376	COMT
ENSSSCG00000010164	14	57427268	57427359	29.7177	2.22e-25	3.96e-24	-2.26377	MAP3K21
ENSSSCG00000036480	14	69422077	70876410	31.5152	3.68e-05	0.00013731	-2.27743	CTNNA3
ENSSSCG00000035600	14	71007464	71025335	30.9843	6.18e-37	1.79e-35	-5.28531	DNAJC12
ENSSSCG00000010245	14	71943570	71943822	29.8284	4.97e-08	2.67e-07	-2.88497	STOX1
ENSSSCG00000010293	14	75727984	75727984	49.1359	1.17e-44	4.39e-43	-7.71303	OIT3
ENSSSCG00000010291	14	75769694	75774116	33.2929	1.16e-23	1.86e-22	-10.7811	PLA2G12B
ENSSSCG00000010315	14	76897485	77308186	25.1143	1.84e-13	1.59e-12	-2.25013	ADK
ENSSSCG00000010325	14	79395637	80095475	45.2317	3.74e-25	6.58e-24	-4.06956	KCNMA1
ENSSSCG00000010344	14	83348369	84356492	32.1535	0.0132968	0.0295412	-4.07264	NRG3
ENSSSCG00000025787	14	91172004	91172030	36	2.67e-08	1.47e-07	-3.52641	TMEM72
ENSSSCG00000010431	14	98945620	98989593	44.966	6.02e-91	8.24e-89	-11.9066	A1CF
ENSSSCG00000010456	14	101409717	101440679	35.4403	6.5e-42	2.23e-40	-4.6268	PANK1
ENSSSCG00000027230	14	105331207	105331207	27.8409	2.84e-23	4.45e-22	-3.95659	SLC35G1
ENSSSCG00000035347	14	106055478	106710953	28.5309	2.37e-60	1.41e-58	-10.1354	CYP2C42
ENSSSCG00000010509	14	108067749	108275877	39.1456	1.13e-17	1.32e-16	-3.10638	PIK3AP1
ENSSSCG00000010543	14	110978018	111077739	29.4656	2.23e-135	8.05e-133	-8.39678	ABCC2
ENSSSCG00000010609	14	115099054	115099054	35.4562	1.38e-10	9.46e-10	-2.70836	CFAP43
ENSSSCG00000010614	14	115332742	115397688	28.1155	0.00104898	0.00300786	-2.77226	CFAP58
ENSSSCG00000010631	14	122634550	122652383	57.4783	6.05e-19	7.55e-18	-3.82858	GPAM
ENSSSCG00000031789	14	122782194	122782194	35.8118	8.18e-47	3.29e-45	-2.61324	ACSL5
ENSSSCG00000021075	14	124543422	124543422	28.9541	0.000374974	0.00117154	-2.36399	TDRD1
ENSSSCG00000010658	14	126792509	126792509	31.3435	0.0152754	0.0333454	-7.35046	PNLIP
ENSSSCG00000010691	14	130357818	130471165	29.336	2.9e-15	2.86e-14	-5.39596	PLPP4
ENSSSCG00000010756	14	138518367	138719356	25.3441	1.19e-11	8.89e-11	-2.60324	MGMT
ENSSSCG00000015677	15	2947948	2948067	34.8136	0.0110584	0.0250839	-2.39288	LYPD6B
ENSSSCG00000015673	15	8903155	8987056	30.9363	8.43e-70	6.34e-68	-4.22514	KYNU
ENSSSCG00000015699	15	17115491	17166606	43.5227	7.41e-34	1.9e-32	-4.467	ACMSD
ENSSSCG00000015707	15	19649445	19782769	30.1778	1.3e-67	9.19e-66	-7.19353	GPR39
ENSSSCG00000015716	15	24505018	24507418	26.3826	2.13e-18	2.56e-17	-3.46667	MARCO
ENSSSCG00000015726	15	26882628	27485370	29.9995	0.000364231	0.00114121	-2.59868	CNTNAP5
ENSSSCG00000015741	15	31642493	31642493	25.2896	2.95e-11	2.14e-10	-7.29346	CFAP221
ENSSSCG00000029536	15	31718630	31773307	26.6608	1e-25	1.83e-24	-9.97241	SCTR
ENSSSCG00000015746	15	32733177	33202397	34.7541	9.6e-18	1.12e-16	-3.45541	DLGAP2
ENSSSCG00000015766	15	38685398	38685443	57.048	1.76e-09	1.09e-08	-2.78645	WDR17
ENSSSCG00000015781	15	45426841	45451786	32.5893	3.46e-25	6.11e-24	-3.56554	ENPP6
ENSSSCG00000036679	15	46591888	46789764	28.3562	1.09e-32	2.69e-31	-2.37288	SORBS2
ENSSSCG00000015801	15	46962604	46989537	31.1765	5.03e-19	6.32e-18	-2.77899	TLR3
ENSSSCG00000015799	15	47068501	47102589	27.8571	1.1e-89	1.47e-87	-9.46426	KLKB1
ENSSSCG00000015830	15	50259718	50788306	45.8461	1.75e-13	1.52e-12	-7.82837	UNC5D
ENSSSCG00000015839	15	52656059	53499997	25.4717	1.42e-07	7.22e-07	-3.57693	NRG1
ENSSSCG00000021956	15	66787405	66806305	28.7079	9.24e-13	7.56e-12	-3.1297	LY75
ENSSSCG00000015894	15	68670972	68719531	40.7571	1.06e-101	1.96e-99	-5.48264	DPP4
ENSSSCG00000015901	15	71154604	71237939	30.4158	8.84e-28	1.75e-26	-2.77442	GRB14
ENSSSCG00000015926	15	75446120	75459706	25.3623	6.56e-34	1.69e-32	-12.6434	ABCB11
ENSSSCG00000038355	15	76909926	76909940	31.2364	3.13e-09	1.9e-08	-3.05461	SP5
ENSSSCG00000023181	15	85053056	85333548	25.7741	4.07e-63	2.6e-61	-8.84401	ZNF385B
ENSSSCG00000032814	15	99822750	99822750	25.4594	0.00127677	0.00359923	-4.82121	DNAH7
ENSSSCG00000026184	15	105296131	105296131	33.5973	5.33e-19	6.7e-18	-3.68566	MPP4
ENSSSCG00000016129	15	109475651	109506649	34.6259	1.63e-09	1.01e-08	-2.62529	GPR1
ENSSSCG00000016153	15	112652576	112652576	27.4256	0.000273583	0.000876892	-2.22367	UNC80
ENSSSCG00000016159	15	113218810	113341509	30.3593	4e-17	4.51e-16	-12.4979	CPS1
ENSSSCG00000016174	15	117665407	117665451	30.5357	4.62e-11	3.3e-10	-2.46473	FN1
ENSSSCG00000016196	15	120468285	120468293	38.1318	8.4e-34	2.15e-32	-5.55861	VIL1
ENSSSCG00000016199	15	120837707	120844101	35.9465	7.62e-11	5.34e-10	-2.65526	CYP27A1
ENSSSCG00000016204	15	121082856	121092408	25.7426	1.48e-25	2.66e-24	-11.6234	IHH
ENSSSCG00000025993	15	124338544	124458563	33.7745	2.65e-08	1.46e-07	-3.29595	SGPP2
ENSSSCG00000016247	15	128808179	128808179	26.8132	1.57e-48	6.58e-47	-5.79868	TM4SF20
ENSSSCG00000021968	15	129070030	129070264	31.1262	3.49e-07	1.7e-06	-5.73066	SLC19A3
ENSSSCG00000016295	15	133340083	133454549	43.9704	1.07e-143	4.7e-141	-6.56257	NGEF
ENSSSCG00000016314	15	134181971	134242260	39.5081	1.3e-24	2.21e-23	-6.74237	TRPM8
ENSSSCG00000016328	15	137253048	137253048	42.1545	2.19e-267	6.02e-264	-6.79761	RAB17
ENSSSCG00000016331	15	137485714	137525343	32.5494	5.74e-07	2.73e-06	-2.63018	RAMP1
ENSSSCG00000016334	15	137634095	137634095	27.0694	5.76e-74	4.89e-72	-3.72669	SCLY
ENSSSCG00000016402	15	139727510	139727682	53.8187	3.74e-59	2.17e-57	-8.41749	AGXT
ENSSSCG00000016780	16	581778	1278828	28.7021	0.000359952	0.00112893	-2.07318	CTNND2
ENSSSCG00000016784	16	4100985	4245500	28.4214	1.62e-26	3.06e-25	-3.44735	ANKH
ENSSSCG00000016821	16	20006971	20006971	26.9231	5.66e-12	4.34e-11	-2.14791	SLC45A2
ENSSSCG00000016829	16	20602847	20620881	35.2814	6.8e-36	1.89e-34	-8.47071	AGXT2
ENSSSCG00000016830	16	20627813	20796541	27.3813	1.36e-24	2.31e-23	-3.58538	PRLR
ENSSSCG00000016836	16	21560608	21560608	43.6398	6.19e-39	1.92e-37	-4.09229	NADK2
ENSSSCG00000016838	16	21595059	21597750	25.7083	7e-05	0.000248943	-2.00925	RANBP3L
ENSSSCG00000016856	16	24532383	24579332	28.8588	1.97e-57	1.1e-55	-7.28169	C9
ENSSSCG00000016857	16	24584286	24771236	38.5745	4.16e-10	2.74e-09	-2.20988	DAB2
ENSSSCG00000016859	16	25862089	25907630	46.5882	2.8e-39	8.78e-38	-5.11536	C7
ENSSSCG00000016861	16	26060656	26079805	29.2683	9.29e-102	1.72e-99	-12.0026	C6
ENSSSCG00000033993	16	26274883	26274883	37.0947	1.03e-08	5.92e-08	-3.3659	PLCXD3
ENSSSCG00000016867	16	27488574	27488574	40.0948	8.31e-15	7.96e-14	-3.16052	CCDC152
ENSSSCG00000016915	16	35071727	35071727	30.9677	2.09e-28	4.3e-27	-4.02728	IL31RA
ENSSSCG00000040603	16	44192938	44192938	27.2712	1.75e-13	1.52e-12	-2.42255	SGTB
ENSSSCG00000016778	16	44276883	44332933	32.816	1.15e-54	5.89e-53	-4.15499	NLN
ENSSSCG00000035456	16	55442185	55484835	29.021	3.03e-121	9.28e-119	-7.54792	WWC1
ENSSSCG00000033558	16	62089978	62129079	43.9679	0.000151993	0.000510871	-3.00653	GABRB2
ENSSSCG00000017036	16	63259782	63259850	37.1605	1.1e-20	1.52e-19	-3.23089	CCNJL
ENSSSCG00000006969	17	1108580	1108580	31.6482	7.2e-32	1.72e-30	-5.91923	TRMT9B
ENSSSCG00000036785	17	5047173	5103972	31.0672	1.59e-13	1.38e-12	-2.13818	MTMR7
ENSSSCG00000006987	17	5130446	5170630	50.3381	2.36e-46	9.3e-45	-3.93425	SLC7A2
ENSSSCG00000035335	17	5554325	5580027	30.2499	2.68e-114	6.48e-112	-10.2123	FGL1
ENSSSCG00000032653	17	9048621	9069880	25.0414	3.37e-16	3.55e-15	-11.9409	F11
ENSSSCG00000023054	17	9291743	9338982	35.9803	7.36e-128	2.61e-125	-7.28645	IDO2
ENSSSCG00000007034	17	12670324	13241057	34.4804	3.92e-28	7.93e-27	-2.6939	PSD3
ENSSSCG00000027439	17	16780415	16780415	30.2256	1.19e-15	1.2e-14	-9.97618	HAO1
ENSSSCG00000007072	17	21842734	21876355	26.8837	0.00402078	0.010182	-2.39282	SPTLC3
ENSSSCG00000038858	17	28133607	28233973	39.7546	9.65e-10	6.18e-09	-4.45768	CFAP61
ENSSSCG00000007114	17	29997487	29997796	38.435	9.8e-44	3.58e-42	-13.5409	FOXA2
ENSSSCG00000007146	17	31997992	31997992	33.1375	9.92e-53	4.78e-51	-3.43995	SIGLEC1
ENSSSCG00000027206	17	52171261	52171324	40.2351	2.22e-29	4.75e-28	-4.55233	PARD6B
ENSSSCG00000007507	17	57929196	57929196	27.9564	5.01e-05	0.000183101	-2.06361	PCK1
ENSSSCG00000007539	17	61798127	61798127	29.9831	2.31e-07	1.15e-06	-6.89521	RBBP8NL
ENSSSCG00000034186	17	62811360	62811360	27.3919	1.35e-21	1.95e-20	-5.57434	SAMD10
ENSSSCG00000016410	18	1733351	1734038	32.6872	7.56e-10	4.88e-09	-7.13944	MNX1
ENSSSCG00000016416	18	2555645	2555950	26.8242	1.27e-24	2.17e-23	-10.3977	SHH
ENSSSCG00000016487	18	7764524	7847560	26.2724	8.48e-13	6.97e-12	-2.52845	MGAM2
ENSSSCG00000034639	18	7880852	7950491	28.1291	2.41e-49	1.04e-47	-6.58257	MGAM
ENSSSCG00000016491	18	8217623	8254335	44.1348	1.03e-41	3.5e-40	-2.78196	DENND11
ENSSSCG00000016519	18	11412208	11412208	25.1095	5.29e-100	9.18e-98	-10.5643	AKR1D1
ENSSSCG00000036403	18	13572609	13572703	37.232	4.31e-18	5.14e-17	-3.38466	FAM180A
ENSSSCG00000021562	18	16371290	16917868	30.0501	1.08e-22	1.64e-21	-3.6549	PLXNA4
ENSSSCG00000016555	18	18541077	18553452	42.7116	7.49e-07	3.51e-06	-2.76031	CPA4
ENSSSCG00000016557	18	18591532	18591598	30.0524	4.54e-09	2.71e-08	-3.07275	CPA1
ENSSSCG00000016603	18	23624331	23691200	27.0996	7.81e-08	4.1e-07	-2.96845	HYAL4
ENSSSCG00000016609	18	24025860	24175177	30.2317	0.000191045	0.000630024	-3.46067	SLC13A1
ENSSSCG00000016625	18	28143978	28515548	26.7846	3.4e-13	2.87e-12	-2.06673	CTTNBP2
ENSSSCG00000016626	18	28678004	28784114	28.1186	2.86e-52	1.34e-50	-8.53144	CFTR
ENSSSCG00000033514	18	42263923	42264022	25.4549	4.81e-82	5.3e-80	-7.79811	CRHR2
ENSSSCG00000016684	18	42944031	42944125	38.1683	6.8e-06	2.81e-05	-2.52888	SCRN1
ENSSSCG00000016717	18	47656971	47698843	43.0084	4.88e-35	1.31e-33	-2.65851	MPP6
ENSSSCG00000016746	18	50742081	50742115	29.3872	1.51e-34	4e-33	-10.076	NPC1L1
ENSSSCG00000016751	18	50978801	50984241	41.4716	9.25e-18	1.08e-16	-5.28975	GCK
ENSSSCG00000035581	18	53646275	54254063	29.6591	5.04e-25	8.79e-24	-2.67335	SUGCT
ENSSSCG00000037764	18	54765896	55171803	44.8184	1.97e-13	1.7e-12	-7.56948	POU6F2
ENSSSCG00000035419	18	55909835	55911908	26.044	3.77e-50	1.66e-48	-4.11007	RARRES2
ENSSSCG00000033708	18	55924523	55924614	30.2007	3.73e-19	4.74e-18	-2.6714	REPIN1

## Sheet: hyper_up_liver
Ens_Id	chr	start	end	meth.diff	pvalue	padj	log2FoldChange	Gene_name
ENSSSCG00000004038	1	7059042	7083810	-36.715	4.03e-26	7.49e-25	-11.6013	PLG
ENSSSCG00000004041	1	7359725	7359725	-39.2724	5.58e-32	1.35e-30	-11.6988	SLC22A1
ENSSSCG00000004057	1	8495724	8507431	-27.0879	1.77e-24	2.99e-23	-2.95008	SYTL3
ENSSSCG00000035027	1	9482234	9606419	-36.6799	5.59e-56	2.96e-54	-3.91959	ZDHHC14
ENSSSCG00000038420	1	26300342	26300342	-35.1852	5.65e-91	7.79e-89	-8.4888	PERP
ENSSSCG00000039049	1	27609872	27738088	-29.1912	8.56e-39	2.64e-37	-3.92104	MAP7
ENSSSCG00000033258	1	29981366	29981366	-32.8873	8.7e-12	6.57e-11	-7.79909	TCF21
ENSSSCG00000004181	1	31002651	31057410	-28.6299	3.91e-66	2.61e-64	-10.2574	VNN1
ENSSSCG00000004191	1	31300572	31373000	-25.4142	4.45e-10	2.93e-09	-4.35589	MOXD1
ENSSSCG00000033538	1	32643654	32643654	-44.7704	4.36e-43	1.55e-41	-11.3657	SMLR1
ENSSSCG00000026978	1	44410747	44526919	-25.8235	3.87e-12	3.01e-11	-4.43079	ROS1
ENSSSCG00000025941	1	45168781	45168781	-42.052	4.52e-38	1.36e-36	-2.77046	PTP4A1
ENSSSCG00000004281	1	52439199	52930159	-29.8726	1.34e-10	9.22e-10	-2.43904	KCNQ5
ENSSSCG00000004332	1	57918013	58183188	-47.3077	2.88e-07	1.42e-06	-2.43615	BACH2
ENSSSCG00000004434	1	81602955	81670335	-32.1734	4.79e-13	4.01e-12	-4.26052	FRK
ENSSSCG00000036064	1	82080945	82089046	-41.4743	1.26e-15	1.27e-14	-2.7336	CALHM6
ENSSSCG00000004450	1	82356213	82384587	-25.9587	0.0202821	0.0429045	-4.2062	LGSN
ENSSSCG00000032053	1	96318301	96367208	-32.3897	9.09e-22	1.33e-20	-3.57147	ST8SIA5
ENSSSCG00000004576	1	110745109	111477565	-55.6166	7.13e-22	1.05e-20	-2.50406	RORA
ENSSSCG00000004586	1	112558559	112577891	-33.7109	4.39e-18	5.23e-17	-2.80586	FAM81A
ENSSSCG00000004596	1	113477231	113598563	-31.9079	1.91e-73	1.61e-71	-6.66951	LIPC
ENSSSCG00000004597	1	113763662	113853605	-35.0033	1.56e-173	1.04e-170	-7.43225	AQP9
ENSSSCG00000035038	1	114469764	114596507	-29.0448	9.93e-24	1.59e-22	-2.82781	CGNL1
ENSSSCG00000004607	1	116311785	116311896	-33.9397	1.76e-08	9.91e-08	-2.26097	PYGO1
ENSSSCG00000004615	1	118033913	118124439	-28.2673	0.00122786	0.003472	-5.19146	WDR72
ENSSSCG00000004621	1	119404047	119514522	-27.1849	9.58e-21	1.33e-19	-7.50107	MYO5C
ENSSSCG00000004643	1	121570370	121570370	-27.1715	2.29e-50	1.01e-48	-6.13986	SLC27A2
ENSSSCG00000004679	1	126670768	126696129	-40.7158	4.6e-111	1.02e-108	-5.22363	SORD
ENSSSCG00000005781	1	145303705	145360643	-56.4378	2.6e-73	2.16e-71	-10.6558	TARS3
ENSSSCG00000005785	1	145536239	145661690	-29.3204	1.24e-52	5.94e-51	-4.19887	PCSK6
ENSSSCG00000038767	1	147592317	147604811	-31.6146	3.12e-11	2.25e-10	-2.29031	MBP
ENSSSCG00000004875	1	149735495	149766001	-29.3578	7.51e-27	1.44e-25	-2.86944	CYB5A
ENSSSCG00000004873	1	149885685	149887726	-29.2434	1.16e-07	5.97e-07	-2.03354	FBXO15
ENSSSCG00000028977	1	152992334	153395482	-41.7793	2.41e-05	9.22e-05	-2.55383	DOK6
ENSSSCG00000004886	1	156302079	156434269	-25.2976	1.03e-14	9.78e-14	-3.96721	CDH7
ENSSSCG00000004919	1	162383488	162742025	-30.7706	1.04e-41	3.51e-40	-3.16422	NEDD4L
ENSSSCG00000004923	1	163083872	163084013	-27.5225	2.53e-21	3.6e-20	-5.94232	SLC51B
ENSSSCG00000004937	1	163651693	163660783	-29.4014	3.94e-17	4.45e-16	-2.91599	SLC24A1
ENSSSCG00000004968	1	167190082	167195077	-52.3586	8.4e-22	1.23e-20	-3.08654	PAQR5
ENSSSCG00000005002	1	176765087	177598379	-33.2038	1.2e-09	7.61e-09	-4.5394	MDGA2
ENSSSCG00000005025	1	180773915	180828232	-25.879	3.84e-09	2.32e-08	-2.78976	TRIM9
ENSSSCG00000005098	1	190883513	190959142	-25.3447	0.00145318	0.00405605	-3.01776	SYT16
ENSSSCG00000005186	1	207359605	207495321	-37.2483	9.85e-13	8.04e-12	-2.84511	TTC39B
ENSSSCG00000039025	1	207637361	207806522	-27.9724	2.71e-10	1.81e-09	-3.24545	FREM1
ENSSSCG00000005217	1	217152029	217192528	-37.1672	1.03e-67	7.3e-66	-3.36203	RCL1
ENSSSCG00000005222	1	217372677	217425214	-54.2249	1.38e-19	1.8e-18	-5.42655	SLC1A1
ENSSSCG00000005249	1	222672893	222713819	-30.7091	4.62e-23	7.17e-22	-3.18869	FAM189A2
ENSSSCG00000005257	1	223881625	224660313	-36.7453	2.42e-34	6.36e-33	-5.44721	TRPM3
ENSSSCG00000028996	1	226160115	226221440	-25.7801	1.09e-71	8.6e-70	-5.93186	ALDH1A1
ENSSSCG00000005291	1	234342668	234358473	-47.4255	4.94e-42	1.7e-40	-2.18038	TLE1
ENSSSCG00000037468	1	237041755	237049440	-25.4637	1.82e-26	3.44e-25	-2.361	GNE
ENSSSCG00000036086	1	237642271	237770527	-26.3717	2.44e-06	1.08e-05	-2.24317	PAX5
ENSSSCG00000005446	1	250330727	250331032	-37.3642	3.52e-52	1.65e-50	-4.45992	EPB41L4B
ENSSSCG00000005449	1	250513912	250588183	-25.329	1.05e-35	2.88e-34	-3.12163	PTPN3
ENSSSCG00000005484	1	254480076	254668055	-38.1565	1.99e-14	1.85e-13	-2.77203	ZNF618
ENSSSCG00000005485	1	254678902	254688072	-42.7128	7.48e-29	1.57e-27	-12.0879	AMBP
ENSSSCG00000005512	1	260997469	261122852	-34.5585	9.83e-187	7.22e-184	-7.8472	C5
ENSSSCG00000005586	1	264910172	264923910	-26.1643	1.16e-36	3.34e-35	-5.94344	LHX2
ENSSSCG00000005609	1	267775450	267866548	-34.3915	9.99e-96	1.53e-93	-5.50071	GARNL3
ENSSSCG00000005636	1	268564551	268564580	-45.1566	4.89e-14	4.43e-13	-2.51038	SLC25A25
ENSSSCG00000031465	1	271464570	271484931	-30.205	8.76e-81	9.23e-79	-6.45464	PRRT1B
ENSSSCG00000026442	1	273191515	273191515	-30.6797	5.28e-12	4.05e-11	-5.40817	FAM163B
ENSSSCG00000032911	2	1008670	1067312	-30.4432	1.77e-11	1.3e-10	-2.32643	TNNT3
ENSSSCG00000039556	2	1740887	1962555	-27.564	1.04e-11	7.85e-11	-2.06124	KCNQ1
ENSSSCG00000033043	2	2511771	2560193	-35.3592	7.01e-97	1.11e-94	-7.35836	SHANK2
ENSSSCG00000024158	2	3312757	3362031	-37.6087	6.95e-38	2.07e-36	-4.32526	ANO1
ENSSSCG00000043589	2	4785801	4795554	-40.5303	5.56e-09	3.29e-08	-4.3787	CHKA
ENSSSCG00000022726	2	5388663	5388774	-31.2954	5.39e-41	1.79e-39	-3.35598	RHOD
ENSSSCG00000030415	2	5940191	5941286	-50.0718	1.9e-17	2.19e-16	-2.67799	DPP3
ENSSSCG00000012993	2	6859041	6859130	-27.9433	4.59e-26	8.51e-25	-4.13019	SLC25A45
ENSSSCG00000045555	2	7294820	7294820	-31.7	1.17e-18	1.43e-17	-7.36485	EHD1
ENSSSCG00000013072	2	9649999	9650139	-31.2692	1.98e-16	2.13e-15	-3.01009	FADS2
ENSSSCG00000013252	2	15798565	15821302	-27.6496	8.81e-97	1.39e-94	-10.3776	F2
ENSSSCG00000013296	2	25600620	25733138	-43.7848	1.21e-13	1.06e-12	-4.41154	SLC1A2
ENSSSCG00000013300	2	26339322	26345311	-30.3992	1.16e-20	1.6e-19	-3.7913	EHF
ENSSSCG00000013303	2	26548018	26572934	-28.982	8.88e-31	2.02e-29	-4.10898	CAT
ENSSSCG00000013303	2	26724549	26724558	-33.4568	8.88e-31	2.02e-29	-4.10898	ABTB2
ENSSSCG00000042341	2	27906909	27930384	-58.7505	1.75e-13	1.52e-12	-7.081	TCP11L1
ENSSSCG00000013313	2	28059299	28059435	-34.9567	2.26e-13	1.93e-12	-2.73427	PRRG4
ENSSSCG00000041609	2	29065873	29097860	-58.2767	0.0153575	0.0335046	-2.59787	ELP4
ENSSSCG00000013337	2	33240445	33278686	-36.3134	3.88e-68	2.79e-66	-9.95619	BBOX1
ENSSSCG00000013338	2	33563529	33612622	-27.0529	0.000932467	0.00269906	-2.88004	SLC5A12
ENSSSCG00000031940	2	36752324	36867945	-27.3895	7.66e-18	8.99e-17	-2.86605	GAS2
ENSSSCG00000013349	2	39070740	39176307	-26.5528	8.94e-19	1.1e-17	-2.38082	HTATIP2
ENSSSCG00000013351	2	39351368	39905248	-30.8696	9.13e-18	1.07e-16	-3.61502	NAV2
ENSSSCG00000013375	2	41418879	41418879	-28.548	0.0148257	0.0324827	-3.54565	MYOD1
ENSSSCG00000013376	2	41541305	41551732	-26.7637	0.00730767	0.0173999	-5.19639	OTOG
ENSSSCG00000013377	2	41650858	41650858	-27.8447	5.27e-20	7.01e-19	-8.92023	USH1C
ENSSSCG00000013378	2	41681809	41728238	-31.6105	0.0119723	0.0268886	-3.7233	ABCC8
ENSSSCG00000013397	2	45894274	47288885	-25.7751	1.05e-11	7.89e-11	-2.33987	ARNTL
ENSSSCG00000031706	2	47135461	58636269	-29.4152	2.99e-27	5.84e-26	-2.68837	MICAL2
ENSSSCG00000034887	2	58636129	61898415	-26.419	4.51e-46	1.76e-44	-3.88382	HAPLN4
ENSSSCG00000027903	2	61898415	64653165	-27.6539	8.43e-63	5.32e-61	-5.65963	CYP4F8
ENSSSCG00000013787	2	64623532	65119601	-25.1142	3.68e-05	0.000137263	-2.84532	ADGRE3
ENSSSCG00000013767	2	65119392	69355217	-56.2197	1.12e-304	8.23e-301	-9.68295	PALM3
ENSSSCG00000025838	2	69355217	71040913	-29.426	5.76e-17	6.41e-16	-7.21119	AP1M2
ENSSSCG00000013595	2	71016884	72484218	-51.1765	9.3e-49	3.93e-47	-4.09254	CERS4
ENSSSCG00000013551	2	72439333	72607211	-52.6213	1.89e-116	4.89e-114	-9.01163	C3
ENSSSCG00000013546	2	72607175	74008633	-54.198	1.25e-11	9.31e-11	-2.4224	TUBB4A
ENSSSCG00000024771	2	74000473	81310652	-27.4248	6.07e-22	8.97e-21	-2.66994	TICAM1
ENSSSCG00000014055	2	81310652	81355171	-27.0703	1.65e-07	8.36e-07	-2.04958	GPRIN1
ENSSSCG00000014055	2	81355171	82298247	-32.8975	1.65e-07	8.36e-07	-2.04958	CDHR2
ENSSSCG00000014066	2	82298047	82334264	-31.7204	4.29e-55	2.23e-53	-8.39851	TMEM171
ENSSSCG00000014067	2	82333850	82607261	-31.7388	3.54e-16	3.72e-15	-5.18654	TMEM174
ENSSSCG00000041272	2	82607261	84303200	-30.1022	7.16e-14	6.4e-13	-3.13975	FOXD1
ENSSSCG00000014079	2	84165878	84385830	-28.7184	3.85e-09	2.32e-08	-3.16721	ANKRD31
ENSSSCG00000014080	2	84376183	84621817	-42.0546	3.57e-16	3.75e-15	-3.55449	HMGCR
ENSSSCG00000014083	2	84621760	84679616	-29.5652	5.44e-17	6.06e-16	-2.90737	POLK
ENSSSCG00000014083	2	84679439	85172485	-48.4553	5.44e-17	6.06e-16	-2.90737	ANKDD1B
ENSSSCG00000034062	2	85016355	85588708	-28.0151	1.9e-21	2.73e-20	-8.61465	SV2C
ENSSSCG00000014088	2	85303959	85772650	-25.2083	4.24e-52	1.97e-50	-4.1274	IQGAP2
ENSSSCG00000014093	2	85812846	87851521	-32.3476	2.78e-05	0.000105517	-2.8013	CRHBP
ENSSSCG00000014110	2	87850831	87909551	-30.1107	3.41e-14	3.13e-13	-12.181	DMGDH
ENSSSCG00000014113	2	88229231	88505683	-38.1035	7.8e-38	2.3e-36	-3.44791	HOMER1
ENSSSCG00000026098	2	88411075	89903953	-26.0128	3.82e-18	4.56e-17	-2.81216	TENT2
ENSSSCG00000036095	2	89885695	96301140	-47.095	3.51e-81	3.73e-79	-7.16672	ACOT12
ENSSSCG00000049322	2	96298464	103025414	-46.7776	0.00102038	0.00293274	-3.37915	MEF2C
ENSSSCG00000014169	2	103025414	109060378	-58.7854	0.0121999	0.0273467	-2.09712	PCSK1
ENSSSCG00000014187	2	109060378	113793678	-28.9197	1.22e-14	1.15e-13	-2.09034	NUDT12
ENSSSCG00000050393	2	113793630	116254766	-51.2691	0.000845845	0.00246876	-4.18307	FER
ENSSSCG00000050595	2	116254766	118786778	-43.571	3.27e-57	1.79e-55	-4.09327	STARD4
ENSSSCG00000014213	2	118442693	119924440	-40.5682	5.17e-50	2.26e-48	-4.17372	KCNN2
ENSSSCG00000014219	2	119892864	132532708	-45.5749	3.19e-09	1.93e-08	-2.57331	CDO1
ENSSSCG00000040998	2	135205696	136877235	-36.711	1.76e-71	1.39e-69	-8.53657	AFF4
ENSSSCG00000014305	2	136856777	137577946	-45.0269	1.27e-19	1.66e-18	-2.08418	SAR1B
ENSSSCG00000014311	2	138009079	138120980	-45.42	1.49e-49	6.47e-48	-6.67176	SLC25A48
ENSSSCG00000014315	2	138118820	139815806	-45.0872	7.01e-27	1.35e-25	-11.5186	LECT2
ENSSSCG00000014321	2	139694411	141656526	-36.4807	7.73e-52	3.55e-50	-4.46673	KLHL3
ENSSSCG00000029541	2	141588207	2253089	-32.9384	1.86e-09	1.16e-08	-2.05985	PSD2
ENSSSCG00000034390	3	2181541	5547201	-29.5668	5.03e-11	3.58e-10	-2.34286	CARD11
ENSSSCG00000007602	3	5547201	6804311	-30.9142	4.21e-52	1.96e-50	-5.20424	BAIAP2L1
ENSSSCG00000049549	3	6612714	11022931	-43.6161	3.8e-05	0.000141493	-4.30044	CYP3A29
ENSSSCG00000035928	3	11022914	14791100	-38.2576	1.61e-47	6.66e-46	-8.01964	CLDN3
ENSSSCG00000007727	3	13578355	16669534	-46.1878	4.55e-11	3.25e-10	-2.26376	AUTS2
ENSSSCG00000007739	3	16669259	19104824	-53.5502	5.49e-26	1.02e-24	-2.43884	GUSB
ENSSSCG00000031865	3	21501249	22511569	-34.9898	1.02e-18	1.25e-17	-9.18485	AQP8
ENSSSCG00000040637	3	22511569	22869292	-28.377	0.000330123	0.0010413	-4.02245	ERN2
ENSSSCG00000028923	3	22848224	22989750	-27.5354	1.58e-77	1.45e-75	-9.7084	SCNN1B
ENSSSCG00000007836	3	22989750	24846958	-37.0806	0.000186366	0.000616098	-5.7896	SCNN1G
ENSSSCG00000007850	3	24846834	25268656	-36.4294	3.08e-94	4.58e-92	-8.11365	ANKS4B
ENSSSCG00000007857	3	25268656	25323997	-42.7642	6.47e-15	6.23e-14	-4.06859	ACSM3
ENSSSCG00000030033	3	25305548	25453894	-47.9767	2.79e-87	3.51e-85	-11.4721	ACSM4
ENSSSCG00000007861	3	25515064	26481031	-25.9259	3.05e-05	0.000114975	-6.89149	GP2
ENSSSCG00000007909	3	33990368	42646815	-35.9708	9.91e-28	1.95e-26	-3.40814	ABAT
ENSSSCG00000040061	3	42646409	45546709	-35.3865	6.74e-13	5.57e-12	-2.07863	CARD19
ENSSSCG00000037846	3	45221534	49431205	-29.4453	5.6e-15	5.44e-14	-3.80882	ACOXL
ENSSSCG00000008147	3	49364822	51611699	-26.194	1.07e-13	9.38e-13	-3.15932	FHL2
ENSSSCG00000008187	3	55391757	55915261	-31.5976	3.91e-06	1.67e-05	-3.78346	CRACDL
ENSSSCG00000033394	3	55911179	56152404	-27.2175	5.35e-70	4.04e-68	-7.41041	CNGA3
ENSSSCG00000033394	3	55928507	57858856	-32.8109	5.35e-70	4.04e-68	-7.41041	VWA3B
ENSSSCG00000008214	3	57858856	57883861	-35.9737	4.18e-26	7.78e-25	-11.7649	FABP1
ENSSSCG00000035958	3	67707459	71579302	-42.3077	5.3e-43	1.88e-41	-4.29522	EVA1A
ENSSSCG00000008314	3	71579063	71966485	-45.0251	1.49e-12	1.19e-11	-5.44233	ATP6V1B1
ENSSSCG00000008326	3	71966485	73470313	-29.5727	2.04e-28	4.22e-27	-8.10384	TGFA
ENSSSCG00000032071	3	73523083	81298053	-32.9454	1.09e-20	1.5e-19	-8.79745	BMP10
ENSSSCG00000008392	3	81195257	86921806	-28.7601	8.3e-05	0.000291753	-2.30483	BCL11A
ENSSSCG00000035912	3	96619124	96654886	-26.1833	2.97e-76	2.65e-74	-6.86573	ABCG8
ENSSSCG00000035912	3	96654886	101714116	-27.3388	2.97e-76	2.65e-74	-6.86573	ABCG5
ENSSSCG00000008486	3	101634824	102427193	-29.8485	1.38e-15	1.39e-14	-2.16017	GALM
ENSSSCG00000008488	3	102215045	108037388	-35.0023	6.72e-17	7.43e-16	-2.57956	RMDN2
ENSSSCG00000008522	3	108029100	108138527	-27.0202	4.63e-29	9.8e-28	-6.53572	XDH
ENSSSCG00000035987	3	108118575	108516094	-30.1966	2.3e-15	2.29e-14	-2.80786	EHD3
ENSSSCG00000028672	3	111643464	112012831	-26.9856	9.8e-257	2.16e-253	-7.85625	GCKR
ENSSSCG00000008556	3	112012831	112670063	-29.4219	4.21e-78	4e-76	-4.43717	PREB
ENSSSCG00000030643	3	112645248	117287019	-49.617	2.33e-21	3.32e-20	-2.47813	SELENOI
ENSSSCG00000008601	3	117982858	119980172	-28.1923	4.51e-32	1.09e-30	-3.45505	SDC1
ENSSSCG00000031905	3	119957642	120282911	-27.9369	1.18e-08	6.71e-08	-2.83745	KCNS3
ENSSSCG00000008615	3	120260129	122733390	-35.8718	4.8e-25	8.4e-24	-5.52898	VSNL1
ENSSSCG00000008664	3	122721583	125797784	-26.3857	6.29e-06	2.62e-05	-3.08622	LRATD1
ENSSSCG00000005930	4	2491129	4597147	-30.8939	4.5e-34	1.17e-32	-2.45952	SLC45A4
ENSSSCG00000005939	4	4388410	7887589	-26.3393	2.13e-33	5.4e-32	-7.69979	FAM135B
ENSSSCG00000005943	4	7887589	8914468	-48.7186	1.8e-14	1.69e-13	-2.69441	ST3GAL1
ENSSSCG00000005953	4	8833555	9828098	-43.3084	1.18e-39	3.74e-38	-3.8066	KCNQ3
ENSSSCG00000031717	4	9648106	14703679	-26.1261	2.65e-05	0.000100971	-2.22732	ADCY8
ENSSSCG00000005970	4	14682234	15096950	-28.1448	6.74e-08	3.56e-07	-2.49626	SQLE
ENSSSCG00000005975	4	14958465	15742132	-25.7187	8.21e-48	3.41e-46	-2.40543	MTSS1
ENSSSCG00000005979	4	15706337	19745266	-28.1958	8.55e-55	4.42e-53	-6.18229	ANXA13
ENSSSCG00000029324	4	19698218	29575612	-30.1181	7.94e-160	4.49e-157	-9.92128	COLEC10
ENSSSCG00000006034	4	29410018	32878012	-53.3333	2.55e-10	1.7e-09	-2.89734	RSPO2
ENSSSCG00000006040	4	32796604	33601393	-45.8969	5.38e-85	6.45e-83	-10.4208	DPYS
ENSSSCG00000031957	4	33030874	35523933	-53.022	1.09e-07	5.65e-07	-2.72673	RIMS2
ENSSSCG00000006060	4	35379932	40085984	-27.6517	8.63e-19	1.07e-17	-5.85237	GRHL2
ENSSSCG00000006088	4	40014462	42056099	-45.7672	1.56e-12	1.25e-11	-2.25683	SDC2
ENSSSCG00000006099	4	42016707	50709702	-31.9015	1.37e-12	1.1e-11	-6.40887	ESRP1
ENSSSCG00000006138	4	50708324	54859639	-32.783	1.12e-09	7.13e-09	-5.80537	ATP6V0D2
ENSSSCG00000025980	4	54859639	57739855	-26.2061	2.63e-08	1.45e-07	-3.16267	CHMP4C
ENSSSCG00000006161	4	57698467	60636328	-28.6352	1.34e-32	3.28e-31	-4.3772	IL7
ENSSSCG00000034242	4	60539599	63281393	-28.5982	2.14e-37	6.26e-36	-7.44467	HNF4G
ENSSSCG00000006185	4	62880176	63551172	-28.6	2.12e-10	1.43e-09	-4.36769	KCNB2
ENSSSCG00000006186	4	63325434	64709699	-25.1423	1.68e-18	2.04e-17	-6.10793	TRPA1
ENSSSCG00000006191	4	64675042	69697857	-54.1902	2.84e-36	8.06e-35	-5.39014	XKR9
ENSSSCG00000022092	4	69614712	71020760	-53.4392	9.42e-75	8.11e-73	-6.10676	CYP7B1
ENSSSCG00000037637	4	70961060	74363312	-49.0244	1.04e-19	1.37e-18	-2.79282	GGH
ENSSSCG00000006238	4	74363143	81933387	-51.4778	3.82e-15	3.75e-14	-4.36408	CYP7A1
ENSSSCG00000006296	4	81933222	82733409	-60.0161	1.06e-14	1.01e-13	-2.45908	ATP1B1
ENSSSCG00000031617	4	82722017	84074442	-33.3761	4.46e-14	4.05e-13	-2.44722	SFT2D2
ENSSSCG00000035124	4	84074442	88465594	-27.4449	3.58e-28	7.27e-27	-6.10888	ILDR2
ENSSSCG00000006344	4	88306919	89240833	-33.7879	2.12e-24	3.56e-23	-2.43611	NOS1AP
ENSSSCG00000006355	4	89240421	90675680	-36.3591	3.42e-24	5.69e-23	-11.9076	APOA2
ENSSSCG00000006398	4	90675680	90699841	-26.3407	2.46e-06	1.08e-05	-2.52015	SLAMF8
ENSSSCG00000006397	4	90699841	90777319	-25.8681	0.000234224	0.00076159	-2.97427	FCRL6
ENSSSCG00000006403	4	90777319	92490467	-43.5457	4.84e-113	1.12e-110	-8.4769	CRP
ENSSSCG00000006457	4	92489669	92567835	-27.6912	1.86e-12	1.48e-11	-2.76148	FCRL3
ENSSSCG00000006458	4	92538521	93712514	-25.082	0.0147606	0.0323561	-2.46939	FCRL4
ENSSSCG00000035121	4	93712204	94538755	-32.0424	8.58e-39	2.64e-37	-3.3449	RHBG
ENSSSCG00000026149	4	94536438	95323747	-27.9173	2.74e-37	8.01e-36	-6.82748	PKLR
ENSSSCG00000027628	4	95323747	97672066	-29.6955	2e-16	2.14e-15	-2.07763	IL6R
ENSSSCG00000006620	4	97641652	99613728	-25.2593	1.29e-21	1.86e-20	-2.33377	TUFT1
ENSSSCG00000006693	4	99613728	100368570	-33.2374	5.12e-28	1.03e-26	-5.32123	PDZK1
ENSSSCG00000006702	4	100343589	101441704	-28.6076	1.98e-45	7.54e-44	-5.69506	FMO5
ENSSSCG00000036808	4	101405197	101770116	-44.8752	1.94e-24	3.27e-23	-13.0254	HMGCS2
ENSSSCG00000006720	4	101622696	103580516	-53.7922	6.04e-78	5.67e-76	-6.6864	HAO2
ENSSSCG00000006731	4	103443788	104615261	-27.1443	7.82e-11	5.48e-10	-3.31234	VTCN1
ENSSSCG00000006742	4	104592282	105558967	-27.9298	3.24e-20	4.35e-19	-2.94893	MAB21L3
ENSSSCG00000006820	4	110322930	122236300	-25.6876	1.13e-05	4.52e-05	-5.12929	EPS8L3
ENSSSCG00000039854	4	122232975	122574773	-32.9545	7.78e-25	1.34e-23	-4.25082	TLCD4
ENSSSCG00000006888	4	122574773	123325305	-36.9749	1.66e-07	8.42e-07	-2.90213	SLC44A3
ENSSSCG00000006890	4	123269836	130597864	-39.7621	1.11e-09	7.06e-09	-2.02529	ABCA4
ENSSSCG00000040735	4	130486890	193026	-36.4493	1.55e-50	6.93e-49	-4.04158	DDAH1
ENSSSCG00000000982	5	599882	1553002	-33.429	4.78e-12	3.68e-11	-3.43515	TTLL8
ENSSSCG00000034776	5	1460975	3014230	-29.3488	0.00692294	0.0165554	-2.18567	TAFA5
ENSSSCG00000031361	5	3008973	3363123	-25.9411	2.34e-21	3.34e-20	-2.18405	CELSR1
ENSSSCG00000000006	5	3323567	3972804	-29.5409	3.84e-06	1.64e-05	-2.08796	PPARA
ENSSSCG00000024718	5	3972804	4367211	-35.2572	0.0186792	0.0399177	-3.21082	RIBC2
ENSSSCG00000000020	5	4286807	6331710	-26.2363	5.52e-17	6.15e-16	-3.2227	PHF21B
ENSSSCG00000037425	5	6315820	6547503	-25.0365	1.22e-15	1.24e-14	-2.53687	NFAM1
ENSSSCG00000000046	5	6547128	8445689	-60.09	2.59e-141	1.1e-138	-10.4987	CYP2D25
ENSSSCG00000000079	5	8366589	10023608	-30.8737	1.63e-40	5.3e-39	-7.4461	FAM83F
ENSSSCG00000000121	5	10023608	10665267	-25.061	3.17e-18	3.79e-17	-3.14561	GALR3
ENSSSCG00000026067	5	10665227	10757655	-56.3376	1.12e-135	4.13e-133	-6.33152	TMPRSS6
ENSSSCG00000000133	5	10748766	10775209	-55.6462	3.7e-28	7.51e-27	-2.08939	TST
ENSSSCG00000000132	5	10775209	14913456	-27.1337	2.78e-46	1.09e-44	-4.22827	TEX33
ENSSSCG00000038562	5	14913456	17085688	-28.0952	1.37e-31	3.22e-30	-4.73402	RND1
ENSSSCG00000000228	5	16972998	17322861	-32.0973	2.95e-19	3.78e-18	-3.3935	SCN8A
ENSSSCG00000000233	5	17319389	18169951	-57.187	5.97e-17	6.63e-16	-2.37869	ACVR1B
ENSSSCG00000000252	5	18169631	21761399	-28.3895	3.36e-64	2.19e-62	-7.31152	KRT8
ENSSSCG00000000398	5	21761385	22157187	-59.3286	7.03e-05	0.000250029	-2.8678	APOF
ENSSSCG00000027854	5	22108667	22290357	-43.1822	5.93e-78	5.59e-76	-7.04146	HSD17B6
ENSSSCG00000000419	5	22232842	22724778	-52.3496	2.47e-23	3.89e-22	-3.59854	RDH16
ENSSSCG00000037446	5	22724778	26532180	-35.122	1.75e-16	1.88e-15	-11.6842	INHBC
ENSSSCG00000034686	5	26387112	32578971	-27.1467	2.93e-08	1.61e-07	-3.69793	TAFA2
ENSSSCG00000039976	5	32566046	35566077	-26.3215	0.00500028	0.0123849	-4.46184	IL26
ENSSSCG00000030511	5	35467648	36595107	-39.7412	1.37e-15	1.38e-14	-3.35893	LGR5
ENSSSCG00000000515	5	36277723	41496519	-44.2042	9.01e-11	6.29e-10	-3.81611	TRHDE
ENSSSCG00000000528	5	41441890	51364468	-40.698	2.84e-54	1.43e-52	-5.91291	PKP2
ENSSSCG00000031329	5	51207169	51903670	-27.4847	9.9e-10	6.33e-09	-2.21717	ST8SIA1
ENSSSCG00000000577	5	51860518	52101821	-50.7152	2.11e-44	7.84e-43	-5.883	GYS2
ENSSSCG00000000584	5	52080796	54849645	-33.7385	3.18e-100	5.56e-98	-6.73202	SLCO1A2
ENSSSCG00000000591	5	54530994	56429837	-25.1718	1.68e-10	1.14e-09	-2.17609	PIK3C2G
ENSSSCG00000032431	5	61783995	62439462	-33.4296	2.21e-69	1.64e-67	-8.39588	TMEM52B
ENSSSCG00000000660	5	62437322	62785904	-50.2775	2.85e-120	8.37e-118	-9.81135	A2M
ENSSSCG00000000667	5	62785904	62808367	-30.8416	0.00978027	0.0225115	-3.30547	AICDA
ENSSSCG00000033913	5	63606030	63909483	-25.4888	2.28e-39	7.17e-38	-4.58501	C1RL
ENSSSCG00000000687	5	63900421	66039683	-28.7129	4.9e-11	3.5e-10	-2.70401	CD4
ENSSSCG00000039492	5	66039683	67544327	-25.7502	0.000389842	0.00121369	-3.33084	FGF23
ENSSSCG00000000748	5	67441773	75891049	-48.7383	2.62e-08	1.45e-07	-4.67602	IQSEC3
ENSSSCG00000000802	5	75500853	77486411	-34.8673	2.58e-28	5.29e-27	-4.05613	NELL2
ENSSSCG00000026597	5	77436289	81446160	-30.8559	1.56e-127	5.46e-125	-9.3696	SLC38A4
ENSSSCG00000000856	5	81287013	83680786	-31.6854	7.33e-53	3.55e-51	-7.16686	PAH
ENSSSCG00000000875	5	83626378	87570945	-52.7589	3.28e-49	1.41e-47	-13.5985	NR1H4
ENSSSCG00000000893	5	87570363	1986103	-40.9611	8.4e-12	6.35e-11	-3.42507	AMDHD1
ENSSSCG00000002654	6	1985949	6359873	-36.4719	7.13e-31	1.63e-29	-2.06912	FBXO31
ENSSSCG00000038221	6	6359873	6391191	-40.5042	5.68e-35	1.52e-33	-11.8909	HSD17B2
ENSSSCG00000035182	6	6391025	12866436	-40.5508	2.75e-20	3.7e-19	-3.22237	SDR42E1
ENSSSCG00000002736	6	14579530	14620734	-43.2978	1.15e-25	2.09e-24	-13.4315	TAT
ENSSSCG00000002734	6	14611961	18119031	-40.1717	1.18e-114	2.89e-112	-6.4527	MARVELD3
ENSSSCG00000025652	6	18119031	18790052	-30.0809	8.08e-57	4.37e-55	-8.69964	CDH1
ENSSSCG00000024305	6	18682031	28974110	-27.7601	3.37e-87	4.22e-85	-10.839	MT3
ENSSSCG00000002764	6	28972195	32559225	-37.3127	2.35e-23	3.71e-22	-3.30003	SMPD3
ENSSSCG00000002835	6	32498558	33750960	-51.8038	4.97e-15	4.85e-14	-2.72921	TOX3
ENSSSCG00000002836	6	33735051	37661062	-25.6784	5.86e-49	2.49e-47	-13.7567	SALL1
ENSSSCG00000002847	6	37632370	42565576	-28.2313	1.47e-80	1.54e-78	-6.04678	GPT2
ENSSSCG00000021479	6	42565576	42706679	-46.1418	0.00108229	0.00309453	-2.2321	RGS9BP
ENSSSCG00000022948	6	42695035	42887857	-54.4283	3.32e-13	2.8e-12	-4.7672	SLC7A9
ENSSSCG00000022312	6	42843364	44995924	-30.8093	1.18e-09	7.46e-09	-3.06551	RHPN2
ENSSSCG00000003083	6	51273531	51376038	-39.4393	5.31e-10	3.47e-09	-3.14739	CBLC
ENSSSCG00000003088	6	51374158	52178967	-39.4015	9.64e-17	1.06e-15	-3.6248	APOE
ENSSSCG00000003092	6	52178941	53531516	-29.5223	1.15e-78	1.11e-76	-8.62064	FOXA3
ENSSSCG00000033207	6	53528296	54947958	-29.955	1.33e-44	4.96e-43	-8.8371	SULT2A1
ENSSSCG00000003201	6	54947958	55256694	-26.0106	1.54e-44	5.75e-43	-4.72323	ATF5
ENSSSCG00000003216	6	55256694	55432557	-41.6823	7.75e-12	5.88e-11	-2.00752	POLD1
ENSSSCG00000003222	6	55431917	55613963	-37.2811	1.62e-36	4.64e-35	-2.6648	SYT3
ENSSSCG00000032902	6	55649523	55958133	-26.5146	0.00660975	0.0159112	-2.87854	KLK7
ENSSSCG00000003266	6	55958133	56144705	-43.6371	2.55e-11	1.86e-10	-4.17483	TMC4
ENSSSCG00000022675	6	59088199	59493936	-29.7126	9.44e-06	3.83e-05	-2.04778	NCR1
ENSSSCG00000032656	6	59491294	59579661	-32.0246	5.05e-22	7.48e-21	-3.54704	BRSK1
ENSSSCG00000035924	6	59579243	60460691	-35.3393	5.59e-07	2.66e-06	-2.2755	SHISA7
ENSSSCG00000035770	6	60460638	60497091	-41.9466	3.28e-10	2.18e-09	-2.22843	ZNF444
ENSSSCG00000003318	6	60497091	64011331	-26.122	1.37e-82	1.54e-80	-10.4843	GALP
ENSSSCG00000030513	6	63990274	68605036	-28.8778	1.64e-20	2.23e-19	-3.56666	CFAP74
ENSSSCG00000003386	6	68410620	71616118	-37.7778	6.77e-08	3.57e-07	-3.75429	TNFRSF9
ENSSSCG00000003417	6	71616118	74454096	-39.8037	1.29e-31	3.04e-30	-11.8133	DISP3
ENSSSCG00000021026	6	74454096	74568205	-25.0603	1.07e-21	1.56e-20	-2.51834	TMEM51
ENSSSCG00000003455	6	74522067	74783059	-46.6318	8.17e-07	3.82e-06	-2.23615	FHAD1
ENSSSCG00000003463	6	74783059	75947918	-53.1074	8.09e-92	1.14e-89	-11.9688	AGMAT
ENSSSCG00000003483	6	75943083	76208466	-29.4643	0.00132242	0.00371983	-3.08781	PADI4
ENSSSCG00000003486	6	76208466	77030670	-26.874	3.04e-18	3.65e-17	-2.21203	ARHGEF10L
ENSSSCG00000023732	6	77028816	77362424	-47.3644	5.7e-05	0.00020616	-4.84724	KLHDC7A
ENSSSCG00000039973	6	77346459	78426404	-31.543	0.00561747	0.0137575	-2.499	TAS1R2
ENSSSCG00000032607	6	79609265	81882142	-26.4226	2.34e-73	1.97e-71	-6.89279	ALPL
ENSSSCG00000038848	6	81874295	81905458	-40.4048	4.45e-39	1.39e-37	-11.271	IL22RA1
ENSSSCG00000032860	6	81891211	82078516	-27.5362	6.61e-50	2.89e-48	-8.32767	IFNLR1
ENSSSCG00000003541	6	82066025	83327350	-27.7033	6.66e-07	3.15e-06	-3.29221	STPG1
ENSSSCG00000003551	6	83317820	83613008	-25.0733	3.77e-105	7.42e-103	-6.39813	PAQR7
ENSSSCG00000028387	6	83613008	95808002	-31.8878	4.97e-05	0.000181654	-2.23224	CNKSR1
ENSSSCG00000003669	6	95808002	103190949	-28.8307	9.59e-14	8.49e-13	-7.38734	MFSD2A
ENSSSCG00000003690	6	102377803	103689055	-43.6064	4.44e-06	1.88e-05	-2.06732	DLGAP1
ENSSSCG00000038494	6	103627395	105426024	-30.7463	6.62e-28	1.33e-26	-2.77229	LPIN2
ENSSSCG00000035186	6	105411306	106518910	-31.0294	7.5e-17	8.27e-16	-11.0949	ADCYAP1
ENSSSCG00000003699	6	106458107	107314507	-47.037	1.01e-10	7.05e-10	-2.80679	GREB1L
ENSSSCG00000003702	6	107290618	108324971	-53.46	5.18e-24	8.51e-23	-2.97426	GATA6
ENSSSCG00000040452	6	108297440	108924825	-38.6752	1.34e-16	1.45e-15	-2.09597	TMEM241
ENSSSCG00000003710	6	108891088	108975332	-26.7411	2.1e-07	1.06e-06	-2.40574	TTC39C
ENSSSCG00000003711	6	108975190	112625134	-26.6702	1.13e-19	1.48e-18	-3.4517	CABYR
ENSSSCG00000003722	6	112506696	115013174	-27.193	4.4e-65	2.91e-63	-5.37602	CDH2
ENSSSCG00000024800	6	114925445	115269556	-37.4876	6.43e-47	2.61e-45	-5.6343	DSC2
ENSSSCG00000022739	6	115401178	115499064	-34.5766	4.49e-23	6.98e-22	-6.49288	DSG2
ENSSSCG00000023686	6	115499064	119983353	-30.9313	1.38e-23	2.2e-22	-12.1932	TTR
ENSSSCG00000003744	6	119968956	121295687	-37.0905	4.15e-79	4.14e-77	-4.22702	MOCOS
ENSSSCG00000003748	6	121295687	128789398	-30.1748	6.45e-15	6.22e-14	-6.85019	CELF4
ENSSSCG00000003755	6	128786989	138465994	-54.7298	2.76e-30	6.14e-29	-4.78508	MCOLN2
ENSSSCG00000003780	6	138442792	142484524	-45.0085	5.33e-39	1.65e-37	-3.79003	CRYZ
ENSSSCG00000003789	6	142431610	145400641	-49.6825	7.69e-64	4.95e-62	-4.15925	CTH
ENSSSCG00000003801	6	145344297	145587354	-26.6282	6.36e-06	2.65e-05	-3.06207	IL23R
ENSSSCG00000032043	6	145535288	146837475	-27.9952	4.33e-11	3.1e-10	-2.996	SLC35D1
ENSSSCG00000025188	6	146837475	155191955	-27.2885	1.87e-45	7.11e-44	-8.01598	LEPR
ENSSSCG00000003833	6	154931916	155453599	-27.0016	1.31e-19	1.71e-18	-4.43329	DAB1
ENSSSCG00000003834	6	155411570	155529712	-54.4335	5.56e-14	5.01e-13	-11.9194	C8B
ENSSSCG00000003835	6	155471432	155548127	-40.0097	1.38e-13	1.2e-12	-12.0483	C8A
ENSSSCG00000038041	6	155548062	157524725	-29.1301	2.66e-36	7.54e-35	-6.42846	FYB2
ENSSSCG00000027525	6	157490997	157535208	-47.57	1.91e-06	8.54e-06	-2.41976	DHCR24
ENSSSCG00000027362	6	157535131	158375659	-34.7454	4e-06	1.71e-05	-4.11779	LEXM
ENSSSCG00000028896	6	158375392	159507133	-39.2045	1.5e-86	1.85e-84	-8.04375	DIO1
ENSSSCG00000027119	6	159507133	164692091	-37.366	1.34e-10	9.22e-10	-2.22089	COA7
ENSSSCG00000003891	6	164522067	166605519	-26.5978	4.03e-22	5.99e-21	-11.2414	CYP4A24
ENSSSCG00000033259	6	166605475	168927000	-28.3333	2.01e-34	5.28e-33	-2.92147	ARMH1
ENSSSCG00000003968	6	168926388	170550051	-34.0864	2.3e-54	1.17e-52	-5.76341	RIMKLA
ENSSSCG00000039245	6	170549509	1274342	-28.2751	9.27e-118	2.43e-115	-6.11976	RIMS3
ENSSSCG00000000994	7	754276	1810396	-32.5335	1.98e-19	2.56e-18	-2.60338	GMDS
ENSSSCG00000020758	7	1789649	2136171	-32.7752	2.3e-93	3.31e-91	-2.6344	NQO2
ENSSSCG00000001004	7	1994577	4872206	-47.3684	1.78e-79	1.8e-77	-5.17267	SLC22A23
ENSSSCG00000001025	7	4871521	7441298	-40.4494	4.45e-64	2.88e-62	-6.60068	DSP
ENSSSCG00000001040	7	7440798	7741191	-50.8046	1.9e-20	2.58e-19	-7.62058	C6orf52
ENSSSCG00000001045	7	7691022	8318158	-40.9091	2.84e-47	1.16e-45	-5.35994	ELOVL2
ENSSSCG00000001048	7	8280122	13030541	-42.1032	7.47e-46	2.88e-44	-13.5467	ADTRP
ENSSSCG00000001076	7	13979661	19202507	-50.4079	2.03e-12	1.61e-11	-2.56272	RNF144B
ENSSSCG00000001085	7	19043553	19348441	-27.412	1.72e-17	1.99e-16	-4.5577	DCDC2
ENSSSCG00000001089	7	19323389	19361194	-25.6373	9.7e-30	2.11e-28	-5.60071	GPLD1
ENSSSCG00000001090	7	19361194	19450285	-30.8392	8e-56	4.22e-54	-3.52059	ALDH5A1
ENSSSCG00000001091	7	19399701	20410463	-33.2278	2.33e-28	4.8e-27	-4.4744	KIAA0319
ENSSSCG00000001101	7	20392143	20507951	-30.6987	8.83e-05	0.000308679	-4.8214	SCGN
ENSSSCG00000031944	7	20490779	20575828	-36.6465	5.61e-46	2.18e-44	-12.5514	SLC17A4
ENSSSCG00000001107	7	20572161	22521677	-37.6551	1.46e-72	1.19e-70	-12.644	SLC17A1
ENSSSCG00000031795	7	22521677	22709494	-37.8525	0.0121377	0.0272295	-3.84532	OLF42-3
ENSSSCG00000001236	7	22709197	22722211	-25.9659	0.00696912	0.0166532	-2.84443	TRIM40
ENSSSCG00000001233	7	22769365	26132163	-40.9539	4.77e-19	6.02e-18	-2.29443	TRIM26
ENSSSCG00000001483	7	26053784	26521874	-41.7768	3.57e-06	1.54e-05	-2.84547	FAM83B
ENSSSCG00000001484	7	26514991	27243797	-47.1485	9.51e-16	9.71e-15	-8.35878	TINAG
ENSSSCG00000001488	7	27214659	31789900	-46.7381	5.7e-30	1.25e-28	-4.40886	GCLC
ENSSSCG00000001555	7	31727116	32059538	-27.6215	4.99e-24	8.21e-23	-3.71734	SLC26A8
ENSSSCG00000001560	7	32051319	35307632	-52.5901	0.000110631	0.000379486	-2.70406	BNIP5
ENSSSCG00000001596	7	35307620	36461311	-37.7983	6.12e-25	1.06e-23	-2.82279	MOCS1
ENSSSCG00000036801	7	37258905	37292684	-37.7842	3.11e-75	2.71e-73	-5.13616	C6orf132
ENSSSCG00000001636	7	37292644	37801177	-28.5673	0.000667048	0.0019881	-2.00235	GUCA1A
ENSSSCG00000001664	7	38321443	41438134	-61.4013	2.61e-33	6.59e-32	-6.16078	TTBK1
ENSSSCG00000001720	7	41437958	41826954	-38.6561	8.55e-73	7e-71	-3.22939	SLC25A27
ENSSSCG00000001746	7	45468033	46069362	-25.8513	1.13e-34	3.01e-33	-9.9112	PKHD1
ENSSSCG00000002627	7	46632295	49566348	-37.9612	2.19e-16	2.33e-15	-2.01265	GSTA4
ENSSSCG00000001782	7	49566348	49795068	-27.8914	2.41e-111	5.41e-109	-3.58114	ABHD17C
ENSSSCG00000038929	7	49634116	53595321	-31.5742	2.82e-07	1.39e-06	-2.99514	CEMIP
ENSSSCG00000001823	7	53595321	53942336	-31.0031	2.01e-155	1.05e-152	-12.0786	UROC1
ENSSSCG00000001835	7	54657530	62386784	-44.2033	7.41e-20	9.79e-19	-3.25162	ABHD2
ENSSSCG00000001939	7	62236398	63220372	-32.3941	2.08e-24	3.5e-23	-5.59878	TTC6
ENSSSCG00000039317	7	62810099	63332676	-32.619	1.76e-23	2.79e-22	-2.22363	SLC25A21
ENSSSCG00000001942	7	63332676	65225594	-38.1818	5.99e-11	4.24e-10	-2.11762	PAX9
ENSSSCG00000001963	7	65812736	65812736	-30.0859	5.28e-07	2.53e-06	-2.28154	EGLN3
ENSSSCG00000002009	7	75198270	75198426	-30.8429	4.2e-50	1.84e-48	-5.46589	PCK2
ENSSSCG00000030309	7	78114441	78115102	-39.2473	5.74e-16	5.94e-15	-2.55913	NDRG2
ENSSSCG00000002269	7	88478430	88496717	-37.7625	1.38e-09	8.66e-09	-2.07713	MTHFD1
ENSSSCG00000002284	7	90306054	90336010	-54.6568	7.82e-10	5.04e-09	-5.03206	CCDC196
ENSSSCG00000002286	7	90957877	90957877	-25.3205	0.00125318	0.00353817	-2.2714	FAM71D
ENSSSCG00000002313	7	93396021	93417870	-28.5525	1e-30	2.27e-29	-5.15667	SLC10A1
ENSSSCG00000002329	7	94383128	94383840	-26.5375	8.29e-32	1.98e-30	-3.16722	MAP3K9
ENSSSCG00000002333	7	96046909	96250712	-28.034	1e-21	1.46e-20	-2.90272	DPF3
ENSSSCG00000002355	7	97289688	97301254	-45.0955	1.23e-18	1.51e-17	-3.15802	ENTPD5
ENSSSCG00000002356	7	97340672	97340672	-31.1703	0.00217997	0.00585979	-2.13102	BBOF1
ENSSSCG00000002370	7	97884730	97884730	-29.4253	6.81e-28	1.36e-26	-2.68979	AREL1
ENSSSCG00000002398	7	100271859	100327489	-27.7281	0.0199736	0.0423553	-4.3095	TMEM63C
ENSSSCG00000040638	7	103099879	103310894	-34.8319	1.6e-11	1.18e-10	-3.56798	DIO2
ENSSSCG00000002452	7	114220143	114220146	-32.8066	1.91e-17	2.19e-16	-2.77516	LGMN
ENSSSCG00000002475	7	115555081	115558688	-34.048	1.04e-15	1.06e-14	-11.66	SERPINA6
ENSSSCG00000002515	7	121206171	121206180	-37.9965	3.14e-73	2.6e-71	-6.75519	SLC25A47
ENSSSCG00000034633	8	1326435	1340704	-44.8413	4.9e-05	0.00017938	-2.02221	CFAP99
ENSSSCG00000035020	8	5154742	5353978	-31.6774	7.69e-65	5.04e-63	-6.59788	STK32B
ENSSSCG00000008725	8	5463999	5463999	-27.827	2.98e-06	1.29e-05	-3.4826	CYTL1
ENSSSCG00000008754	8	16907378	17136714	-28.5728	2.12e-61	1.29e-59	-10.2202	GBA3
ENSSSCG00000029275	8	17862247	17944041	-50.4189	5.54e-59	3.19e-57	-5.50049	PPARGC1A
ENSSSCG00000025315	8	19122127	19122180	-51.6275	5.98e-20	7.92e-19	-2.20814	SEPSECS
ENSSSCG00000008771	8	29018175	29063235	-40.8614	1.2e-54	6.1e-53	-8.25143	C4orf19
ENSSSCG00000030150	8	30741414	30745265	-32.5191	5.33e-17	5.95e-16	-2.9022	UGDH
ENSSSCG00000024428	8	31449030	31449030	-38.6108	6.22e-07	2.94e-06	-2.696	CHRNA9
ENSSSCG00000008796	8	31544804	31790746	-26.7656	1.85e-12	1.48e-11	-2.72251	RBM47
ENSSSCG00000008813	8	37554224	37794590	-28.4347	1.48e-14	1.39e-13	-3.16119	CORIN
ENSSSCG00000008830	8	38866081	38927464	-26.8933	1.18e-06	5.43e-06	-5.00854	CWH43
ENSSSCG00000008857	8	43730253	43739662	-30.6302	1.7e-18	2.06e-17	-3.90777	MSMO1
ENSSSCG00000008868	8	44709437	44715166	-61.3095	3.1e-18	3.71e-17	-11.3479	TDO2
ENSSSCG00000008926	8	65593234	65615300	-26.3581	0.00025093	0.000810291	-6.14762	TMPRSS11D
ENSSSCG00000008927	8	65664954	65681883	-26.5246	6.52e-06	2.71e-05	-6.11238	TMPRSS11A
ENSSSCG00000008930	8	65744905	65823714	-40.3112	1.56e-12	1.25e-11	-7.53271	TMPRSS11F
ENSSSCG00000008932	8	65902452	65902452	-27.9386	1.96e-17	2.25e-16	-8.75096	TMPRSS11B
ENSSSCG00000022140	8	65965786	65999892	-38.7294	2.11e-08	1.18e-07	-6.55846	TMPRSS11E
ENSSSCG00000039276	8	66321713	66321763	-28.0454	1.15e-10	7.93e-10	-11.8324	UGT2B31
ENSSSCG00000008944	8	68607917	68636456	-26.3798	1.72e-05	6.73e-05	-3.50258	NPFFR2
ENSSSCG00000008948	8	69557820	69711461	-25.8293	7.88e-27	1.51e-25	-12.1374	ALB
ENSSSCG00000008952	8	69778088	69836237	-27.6226	1.55e-48	6.53e-47	-10.1003	RASSF6
ENSSSCG00000008961	8	70188728	70302125	-25.9443	1.11e-21	1.61e-20	-2.68797	MTHFD2L
ENSSSCG00000038185	8	70358130	70358130	-34.2186	6.03e-40	1.94e-38	-10.9554	EREG
ENSSSCG00000008973	8	71577717	71577717	-35.8333	7.88e-08	4.13e-07	-2.52643	NAAA
ENSSSCG00000008978	8	71717343	71725984	-28.1184	1.7e-06	7.64e-06	-2.34695	CXCL11
ENSSSCG00000008983	8	71995296	72076648	-38.6436	4.81e-61	2.87e-59	-5.34177	CCDC158
ENSSSCG00000008985	8	72544276	72548217	-61.1219	4.37e-34	1.14e-32	-8.1479	SOWAHB
ENSSSCG00000008995	8	74404517	74414017	-25.3509	7.81e-44	2.86e-42	-5.21863	LRAT
ENSSSCG00000024314	8	74555114	74577824	-53.0835	1e-12	8.17e-12	-11.4971	FGG
ENSSSCG00000008998	8	74570428	74608745	-53.8246	1.21e-11	9e-11	-11.7385	FGA
ENSSSCG00000008997	8	74593197	74656957	-50.3374	6.83e-23	1.05e-21	-11.2423	FGB
ENSSSCG00000038186	8	76282935	76282935	-33.1689	4.61e-12	3.56e-11	-2.63495	TIGD4
ENSSSCG00000009045	8	83586710	83652134	-27.5706	1.64e-16	1.77e-15	-2.70564	HHIP
ENSSSCG00000026360	8	86631189	86669878	-49.3778	0.00288263	0.00753086	-2.87433	CLGN
ENSSSCG00000031736	8	87344390	87344390	-45.1742	4.63e-21	6.48e-20	-2.15979	MGST2
ENSSSCG00000022649	8	88662087	88944052	-34.5587	8.33e-09	4.85e-08	-3.09892	SLC7A11
ENSSSCG00000009087	8	101542847	101544840	-26.5693	0.00837883	0.0196177	-4.76814	IL21
ENSSSCG00000009089	8	101554687	101717752	-32.9201	0.000576804	0.00174068	-3.21274	ADAD1
ENSSSCG00000031904	8	108238460	108318369	-33.2736	2.76e-12	2.16e-11	-2.81418	UGT8
ENSSSCG00000009144	8	113378800	113378800	-48.3649	1.58e-50	7.02e-49	-13.9772	ETNPPL
ENSSSCG00000038801	8	115776823	115861822	-27.3495	1.29e-13	1.13e-12	-2.87871	NPNT
ENSSSCG00000025621	8	117096039	117096040	-27.8912	5.27e-07	2.52e-06	-6.17037	CXXC4
ENSSSCG00000009162	8	118058614	118136049	-29.1071	2.57e-05	9.83e-05	-2.16942	SLC9B1
ENSSSCG00000009179	8	120870497	120878523	-33.5594	5.38e-217	5.65e-214	-10.6144	MTTP
ENSSSCG00000009181	8	120936333	121110672	-25.4587	3.45e-29	7.34e-28	-3.38693	C4orf17
ENSSSCG00000009182	8	121038106	121214220	-28.8616	6.33e-14	5.68e-13	-11.6932	ADH1C
ENSSSCG00000009184	8	121225530	121242265	-31.9142	8.52e-30	1.86e-28	-12.415	ADH4
ENSSSCG00000009225	8	131482607	131556499	-39.4327	6.59e-80	6.76e-78	-5.69274	HSD17B11
ENSSSCG00000009237	8	135123320	135123320	-30.1541	5.41e-23	8.36e-22	-2.70174	HPSE
ENSSSCG00000029507	8	136092918	136524203	-25.9563	5.4e-07	2.58e-06	-2.16774	RASGEF1B
ENSSSCG00000037723	8	136961883	137485428	-36.7339	2.56e-05	9.78e-05	-2.15212	CFAP299
ENSSSCG00000014598	9	2021212	2072186	-30.4924	3.03e-28	6.19e-27	-2.21644	PPFIBP2
ENSSSCG00000014626	9	3298040	3298161	-26.6956	5.37e-107	1.11e-104	-10.5951	HPX
ENSSSCG00000040207	9	7670804	7671124	-31.8023	2.64e-06	1.15e-05	-2.06619	P2RY2
ENSSSCG00000014823	9	7721979	7722161	-25.1344	3.07e-06	1.33e-05	-2.41966	P2RY6
ENSSSCG00000014843	9	9035138	9044168	-26.7308	0.0106026	0.0241794	-3.08577	CHRDL2
ENSSSCG00000014904	9	17672914	19541105	-27.5369	4.32e-32	1.04e-30	-3.10856	DLG2
ENSSSCG00000015010	9	36952550	36981444	-30.5658	2.47e-61	1.49e-59	-7.12085	EXPH5
ENSSSCG00000035945	9	38389838	38389838	-25.284	2.67e-13	2.27e-12	-2.34326	FDX1
ENSSSCG00000015019	9	39068229	39085910	-26.5357	1.03e-38	3.16e-37	-3.57683	COLCA2
ENSSSCG00000015016	9	39119209	39148175	-29.4753	1.05e-38	3.2e-37	-4.39619	POU2AF1
ENSSSCG00000015054	9	41870514	41886332	-34.5354	4.72e-35	1.27e-33	-11.3658	NNMT
ENSSSCG00000040689	9	44197823	44198067	-25.0471	2.92e-43	1.05e-41	-14.4467	APOA4
ENSSSCG00000015079	9	44653305	44653362	-41.9351	7.63e-14	6.8e-13	-2.24631	BACE1
ENSSSCG00000015106	9	46280913	46280913	-28.9634	1.78e-08	9.98e-08	-2.0557	HYOU1
ENSSSCG00000015125	9	46804027	46804027	-31.5741	3.8e-71	2.97e-69	-5.33233	NECTIN1
ENSSSCG00000023728	9	48128796	48278817	-32.3743	2.55e-36	7.23e-35	-3.12785	TECTA
ENSSSCG00000015231	9	53408816	53420080	-53.5349	2.41e-26	4.53e-25	-3.55794	DCPS
ENSSSCG00000021573	9	55839401	55850038	-36.5661	0.0122536	0.0274532	-2.82853	KCNJ5
ENSSSCG00000015241	9	56593436	56593436	-28.5455	0.000300511	0.000955555	-2.0996	TMEM45B
ENSSSCG00000015268	9	63862442	63899567	-52.9545	2.05e-65	1.37e-63	-2.50933	FMO1
ENSSSCG00000033768	9	64460423	64463707	-41.2883	3.73e-23	5.81e-22	-3.81837	LAX1
ENSSSCG00000038350	9	64848550	64848550	-34.8901	5.63e-77	5.1e-75	-7.50309	KISS1
ENSSSCG00000022951	9	65499220	65557046	-29.9642	1.88e-29	4.04e-28	-5.19241	NFASC
ENSSSCG00000015291	9	66056258	66097015	-30.5126	0.00193626	0.0052722	-4.2292	LEMD1
ENSSSCG00000015638	9	66743044	66760646	-33.4899	7.66e-07	3.59e-06	-2.32371	RHEX
ENSSSCG00000031970	9	67192532	67192553	-45.4242	8.81e-20	1.16e-18	-2.17039	RASSF5
ENSSSCG00000015661	9	67714507	67721711	-35.9306	2.44e-106	4.89e-104	-10.1116	C4BPB
ENSSSCG00000015299	9	68549951	68557340	-27.3292	2.15e-09	1.33e-08	-2.73852	STEAP4
ENSSSCG00000015300	9	68979345	69501231	-37.2927	4.49e-05	0.00016535	-5.10728	ZNF804B
ENSSSCG00000015332	9	74972901	74972901	-29.1654	2.89e-23	4.53e-22	-5.1206	PON1
ENSSSCG00000015336	9	75785492	76276500	-47.193	2.48e-16	2.63e-15	-2.77696	SLC25A13
ENSSSCG00000015356	9	84539556	84899547	-25.6561	1.5e-41	5.04e-40	-5.31838	AGMO
ENSSSCG00000015426	9	103497006	103960460	-34.0074	7.63e-24	1.24e-22	-2.75388	RELN
ENSSSCG00000015453	9	109271062	109271062	-34.9241	6.18e-23	9.52e-22	-2.02751	PDIA4
ENSSSCG00000015462	9	112935524	113308594	-61.3004	7.57e-22	1.11e-20	-2.75027	TPK1
ENSSSCG00000022525	9	113396203	113396243	-37.9864	2.22e-74	1.9e-72	-7.46306	ARHGEF5
ENSSSCG00000015489	9	115886106	115940592	-28.0124	4.82e-10	3.16e-09	-7.42859	SLC9C2
ENSSSCG00000015494	9	116150557	116150557	-33.2832	1.13e-15	1.15e-14	-2.18306	ZBTB37
ENSSSCG00000015493	9	116189283	116189425	-34.0099	6.7e-33	1.67e-31	-11.2148	SERPINC1
ENSSSCG00000039332	9	119840268	119840268	-36.8919	4.34e-21	6.09e-20	-2.85915	SEC16B
ENSSSCG00000015535	9	121782874	121782874	-43.899	3.69e-72	2.97e-70	-4.6202	QSOX1
ENSSSCG00000015584	9	129529378	129577538	-52.7674	5.9e-36	1.65e-34	-5.99572	PROX1
ENSSSCG00000015616	9	133237073	133253472	-52.4762	9.54e-17	1.05e-15	-3.22294	HSD11B1
ENSSSCG00000022009	9	136563048	136563173	-34.2876	1.17e-161	6.81e-159	-8.67187	DDC
ENSSSCG00000025686	10	12436827	12492660	-29.5659	1.77e-66	1.2e-64	-5.41144	KMO
ENSSSCG00000010853	10	13733296	13733296	-27.5357	1.7e-15	1.7e-14	-4.1325	EPHX1
ENSSSCG00000010860	10	14527839	14527839	-43.6813	1.45e-35	3.98e-34	-2.4632	PSEN2
ENSSSCG00000010879	10	17707625	18172172	-30.8719	7.35e-19	9.13e-18	-3.11072	KIF26B
ENSSSCG00000036270	10	21366428	21390819	-28.0373	1.19e-28	2.47e-27	-6.17852	ATP6V1G3
ENSSSCG00000024975	10	22719091	22800504	-38.1386	5.19e-31	1.2e-29	-3.76173	NR5A2
ENSSSCG00000032735	10	23387821	23390272	-25.093	1.17e-08	6.66e-08	-6.29479	INAVA
ENSSSCG00000027928	10	23602475	23612823	-25.0146	1.61e-11	1.19e-10	-2.20188	TMEM9
ENSSSCG00000010922	10	24235257	24235278	-37.0395	3.1e-30	6.89e-29	-7.08533	ELF3
ENSSSCG00000010926	10	24653389	24653389	-38.8014	3.13e-75	2.72e-73	-3.48042	SYT2
ENSSSCG00000032993	10	25077989	25077989	-28.9849	1.06e-13	9.38e-13	-7.79731	FAM240B
ENSSSCG00000031174	10	27615850	27624839	-27.2524	4.62e-49	1.97e-47	-4.41734	FBP1
ENSSSCG00000010960	10	30687217	30731067	-32.7152	1.24e-17	1.44e-16	-8.44961	SLC28A3
ENSSSCG00000039342	10	32315942	32334804	-28.8382	4.96e-22	7.34e-21	-5.00126	DNAI1
ENSSSCG00000026499	10	46616068	46692350	-28.3268	2.85e-08	1.56e-07	-2.57619	NMT2
ENSSSCG00000011060	10	49311990	49372073	-26.4439	2.22e-08	1.23e-07	-4.99408	GAD2
ENSSSCG00000011071	10	50298409	50298409	-36.0684	2.61e-58	1.48e-56	-3.28961	THNSL1
ENSSSCG00000011078	10	51957092	52052498	-30.6031	2.77e-10	1.85e-09	-6.95462	ARMC3
ENSSSCG00000011111	10	59300465	59508159	-49.4585	1.25e-50	5.6e-49	-3.52522	CAMK1D
ENSSSCG00000011128	10	63663766	63669435	-34.8052	1.14e-24	1.95e-23	-11.1766	ITIH2
ENSSSCG00000011145	10	65274002	65280198	-30.5933	1.31e-67	9.23e-66	-4.17087	ASB13
ENSSSCG00000011147	10	65574496	65655725	-27.0238	1.64e-101	2.99e-99	-8.109	AKR1C2
ENSSSCG00000036941	10	65692627	65692704	-32.5167	9.24e-53	4.46e-51	-4.76699	AKR1E2
ENSSSCG00000009283	11	2547561	2547561	-37.3333	1.04e-31	2.48e-30	-3.9378	TNFRSF19
ENSSSCG00000009317	11	5341298	5341298	-37.7305	2.21e-14	2.06e-13	-7.27402	CDX2
ENSSSCG00000009314	11	5365371	5415140	-49.8236	1.32e-10	9.08e-10	-2.62278	FLT3
ENSSSCG00000009373	11	15495861	15529429	-43.1231	4.29e-69	3.16e-67	-3.70563	SLC25A15
ENSSSCG00000009413	11	21238224	21301633	-29.8977	1.31e-146	6.28e-144	-10.1587	CPB2
ENSSSCG00000009429	11	24467124	24493465	-28.7698	0.00458006	0.0114302	-3.52079	TNFSF11
ENSSSCG00000031378	11	25683276	25694638	-33.7628	4.9e-33	1.22e-31	-2.52214	KBTBD6
ENSSSCG00000040184	11	47926546	48042158	-47.7411	4.31e-25	7.57e-24	-3.38468	LMO7
ENSSSCG00000009469	11	49075955	49087602	-25.3257	1.54e-11	1.14e-10	-3.06487	ACOD1
ENSSSCG00000009474	11	49683942	49762733	-25.1155	8.14e-05	0.000286369	-5.22841	SCEL
ENSSSCG00000009500	11	65029587	65149289	-46.6667	4.7e-09	2.8e-08	-2.03407	CLDN10
ENSSSCG00000026082	11	65226065	65288096	-35.035	7.15e-14	6.4e-13	-2.09595	DNAJC3
ENSSSCG00000040130	11	74743710	75346930	-27.9724	0.00649416	0.0156575	-4.36782	FAM155A
ENSSSCG00000029503	11	78508841	78508841	-26.6556	2.81e-82	3.13e-80	-9.94014	F7
ENSSSCG00000027229	12	289157	314743	-27.0922	2.09e-10	1.41e-09	-2.05806	B3GNTL1
ENSSSCG00000033636	12	3759861	3771552	-33.1594	3.57e-39	1.12e-37	-5.07912	AFMID
ENSSSCG00000017172	12	4910352	4911721	-28.9244	1.03e-09	6.58e-09	-5.0955	ST6GALNAC1
ENSSSCG00000037754	12	7800348	8132548	-54.5576	4.53e-60	2.68e-58	-2.97774	SLC39A11
ENSSSCG00000017251	12	8643124	8643124	-49.5263	4.91e-08	2.64e-07	-3.25238	SOX9
ENSSSCG00000034358	12	10382221	10866913	-29.1228	1.16e-62	7.33e-61	-7.49327	KCNJ16
ENSSSCG00000017258	12	11627564	11627564	-28.104	4.22e-28	8.53e-27	-3.77947	FAM20A
ENSSSCG00000017261	12	11782863	11813422	-25.5047	6.37e-19	7.94e-18	-2.93055	ARSG
ENSSSCG00000040910	12	12836850	12837475	-39.569	2.1e-14	1.96e-13	-12.3415	APOH
ENSSSCG00000017311	12	17103257	17196814	-30.4378	7.79e-06	3.2e-05	-2.28537	MAPT
ENSSSCG00000036449	12	19971310	19980962	-31.6613	2.75e-38	8.33e-37	-12.9089	G6PC
ENSSSCG00000017448	12	21054942	21071422	-31.624	2.87e-11	2.08e-10	-3.96719	APPRIS=A2
ENSSSCG00000017448	12	21071422	22586998	-30.558	2.87e-11	2.08e-10	-3.96719	APPRIS=P5
ENSSSCG00000017495	12	22586998	25241565	-65.9977	2.76e-83	3.17e-81	-7.87621	GRB7
ENSSSCG00000023128	12	25208123	32823493	-25.0378	1.33e-05	5.27e-05	-5.53164	IGF2BP1
ENSSSCG00000017609	12	32391856	34544692	-30.9989	7.31e-06	3.01e-05	-6.4849	ANKFN1
ENSSSCG00000017636	12	34544692	39300602	-25.4887	1.64e-42	5.72e-41	-8.2675	LPO
ENSSSCG00000022417	12	39139356	39624365	-32.1906	6.94e-82	7.57e-80	-6.34166	HNF1B
ENSSSCG00000040940	12	39623792	42086713	-61.8498	6.02e-38	1.79e-36	-11.4211	CCL16
ENSSSCG00000017727	12	42081932	44649174	-52.6801	6.14e-17	6.82e-16	-2.40536	TMEM98
ENSSSCG00000027801	12	44649106	50642071	-32.4558	2.52e-116	6.45e-114	-10.7428	VTN
ENSSSCG00000017886	12	50642071	50685003	-50.4642	3.68e-10	2.43e-09	-2.87929	FBXO39
ENSSSCG00000017888	12	50685003	52497923	-41.8919	4.22e-42	1.46e-40	-5.79684	SLC13A5
ENSSSCG00000017932	12	52466802	55171433	-27.2508	5.23e-65	3.45e-63	-11.5468	ASGR2
ENSSSCG00000018005	12	55136956	55521849	-32.3284	0.00558427	0.0136853	-2.41688	MYH8
ENSSSCG00000037179	12	55521849	56334941	-25.7576	1.23e-20	1.69e-19	-9.05286	PIRT
ENSSSCG00000018015	12	56057068	60304302	-29.7143	4.18e-14	3.8e-13	-2.0116	DNAH9
ENSSSCG00000018047	12	60294180	60885258	-28.0604	9.69e-56	5.07e-54	-5.95203	FAM83G
ENSSSCG00000011186	13	2031752	2168378	-35.5755	5.88e-19	7.36e-18	-2.68278	COL6A5
ENSSSCG00000011193	13	2864142	2864500	-45.4012	1.23e-24	2.09e-23	-2.38402	BTD
ENSSSCG00000011204	13	6124827	6526180	-28.8049	1.88e-08	1.06e-07	-6.7031	KCNH8
ENSSSCG00000011245	13	22297709	22518185	-33.9685	1.83e-48	7.65e-47	-3.29175	ITGA9
ENSSSCG00000028643	13	28901659	28933250	-58.7172	1.62e-21	2.34e-20	-2.72506	SLC6A20
ENSSSCG00000011349	13	30941870	30967904	-31.9396	0.00616972	0.0149704	-2.75489	NPG1
ENSSSCG00000011437	13	34334629	34337047	-30.6107	9.04e-40	2.88e-38	-3.80206	ALAS1
ENSSSCG00000011432	13	34430768	34430768	-42.9487	2.7e-101	4.87e-99	-5.57518	GLYCTK
ENSSSCG00000028184	13	34486584	34489078	-33.8587	1.71e-79	1.73e-77	-6.8215	DNAH1
ENSSSCG00000011450	13	34908987	34909010	-30.984	8.06e-21	1.12e-19	-6.58507	ITIH1
ENSSSCG00000011455	13	35520728	35857728	-27.7413	1.73e-11	1.27e-10	-2.95026	CACNA1D
ENSSSCG00000011477	13	40229527	40250700	-26.9619	1.64e-66	1.11e-64	-3.20622	ACOX2
ENSSSCG00000023084	13	66683410	66683410	-52.2321	1.78e-50	7.91e-49	-6.21205	ATP2B2
ENSSSCG00000039850	13	67065556	67065556	-26.8133	9.13e-62	5.59e-60	-11.6622	SLC6A11
ENSSSCG00000028031	13	70892485	70895458	-28.5368	6.05e-35	1.62e-33	-2.72704	HDAC11
ENSSSCG00000011640	13	74925664	74954215	-51.9704	2.19e-20	2.97e-19	-10.9917	TF
ENSSSCG00000011663	13	80368110	80368995	-57.3943	1.66e-07	8.4e-07	-4.59164	RBP2
ENSSSCG00000011680	13	83319714	83435491	-58.1523	9.05e-26	1.65e-24	-5.22339	PLS1
ENSSSCG00000011691	13	86924955	86928768	-43.2168	0.000121626	0.000414235	-5.19062	PLSCR5
ENSSSCG00000011694	13	89039567	89085936	-58.213	0.000434081	0.00133988	-3.30039	CPB1
ENSSSCG00000011700	13	89450763	89461793	-32.3147	6e-32	1.44e-30	-11.1591	CP
ENSSSCG00000011703	13	89642147	89726474	-33.221	1.39e-27	2.73e-26	-11.5979	TM4SF4
ENSSSCG00000031367	13	92018880	92044246	-53.2456	4.32e-119	1.18e-116	-8.88296	AADAC
ENSSSCG00000022105	13	92060739	92129981	-48.924	7.67e-13	6.32e-12	-3.15206	SUCNR1
ENSSSCG00000023434	13	100447325	100756106	-29.2995	1.39e-25	2.5e-24	-2.61264	PPM1L
ENSSSCG00000023393	13	106147828	106271110	-25.7344	0.00821361	0.0192964	-4.5834	ZBBX
ENSSSCG00000020927	13	109620744	109628314	-58.1111	8.98e-85	1.07e-82	-11.7969	SLC2A2
ENSSSCG00000020906	13	110983306	111108795	-29.7686	5.24e-06	2.2e-05	-2.022	GHSR
ENSSSCG00000040296	13	123117267	123172727	-33.2986	2.33e-43	8.38e-42	-4.03417	EHHADH
ENSSSCG00000011791	13	123184294	123241649	-52.73	8.93e-32	2.13e-30	-3.09633	MAP3K13
ENSSSCG00000011799	13	124422176	124442086	-37.9593	2.44e-10	1.64e-09	-11.61	AHSG
ENSSSCG00000011800	13	124485333	124488156	-29.0924	4.46e-08	2.4e-07	-11.3422	FETUB
ENSSSCG00000025770	13	124712773	124803316	-62.4752	2.14e-50	9.46e-49	-5.21743	ST6GAL1
ENSSSCG00000011806	13	125022825	125027131	-53.965	4.47e-18	5.32e-17	-3.97918	MASP1
ENSSSCG00000025592	13	127124766	127283565	-38.5637	1.76e-36	5.02e-35	-7.79711	TP63
ENSSSCG00000040904	13	127714708	127728202	-36.3538	8.44e-56	4.44e-54	-6.25606	CLDN1
ENSSSCG00000011819	13	129900031	129941295	-39.0303	7.66e-35	2.05e-33	-2.93547	MB21D2
ENSSSCG00000024109	13	132607907	132607977	-45.5872	5.25e-11	3.74e-10	-2.89884	BDH1
ENSSSCG00000011846	13	133861922	133867186	-52.5597	0.000180411	0.000597997	-2.50353	SLC51A
ENSSSCG00000011848	13	133975446	133975446	-32.3572	6.04e-24	9.9e-23	-2.91378	TFRC
ENSSSCG00000027709	13	137980652	138004754	-52.2605	3.19e-07	1.56e-06	-2.18952	PARP9
ENSSSCG00000030305	13	138627619	138628133	-39.6754	1.46e-59	8.49e-58	-5.67517	SLC15A2
ENSSSCG00000011880	13	138684490	138684490	-50.9844	0.00120717	0.00341789	-3.1574	EAF2
ENSSSCG00000021227	13	139710835	139710835	-30.3672	3.89e-96	6.03e-94	-12.7442	HGD
ENSSSCG00000011888	13	140007295	140043087	-47.9036	4.54e-127	1.56e-124	-5.69783	GPR156
ENSSSCG00000011890	13	140393955	140403168	-39.5676	4.73e-221	5.21e-218	-8.0368	NR1I2
ENSSSCG00000011906	13	141098970	141256167	-31.7384	9.93e-24	1.59e-22	-4.88768	IGSF11
ENSSSCG00000011915	13	146022317	146108261	-25.6531	1.47e-55	7.64e-54	-5.51765	GRAMD1C
ENSSSCG00000024429	13	146340967	146381439	-26.0277	2.51e-23	3.94e-22	-5.78531	SIDT1
ENSSSCG00000011933	13	148516951	148576681	-32.4827	2.71e-32	6.57e-31	-2.79015	NECTIN3
ENSSSCG00000032588	13	150366235	150366235	-51.7386	5.33e-06	2.23e-05	-6.08495	C3orf85
ENSSSCG00000022175	13	151007167	151128801	-35.2042	0.000223255	0.000728721	-2.68486	MYH15
ENSSSCG00000011962	13	158334118	158334118	-25.9385	2.65e-09	1.63e-08	-4.95499	ADGRG7
ENSSSCG00000011979	13	160386163	160386164	-42.093	1.81e-20	2.46e-19	-4.12344	GPR15
ENSSSCG00000028112	13	198278668	198298268	-36.0046	0.00851495	0.0198793	-4.55123	CLIC6
ENSSSCG00000012075	13	204761760	204793980	-27.6379	3.37e-07	1.65e-06	-3.48464	FAM3B
ENSSSCG00000012077	13	204864556	204864556	-25.6413	2.36e-08	1.31e-07	-3.1677	MX1
ENSSSCG00000022857	13	205645660	205645660	-25.0379	0.00591765	0.0144189	-4.36936	TFF3
ENSSSCG00000024320	13	205675592	205676120	-25.2504	4.88e-08	2.62e-07	-6.80317	TFF2
ENSSSCG00000023762	13	207251973	207269168	-27.3453	5.12e-25	8.92e-24	-2.24635	TRPM2
ENSSSCG00000022988	13	207346106	207389576	-33.8519	0.00120328	0.00340819	-2.62941	TSPEAR
ENSSSCG00000038089	13	207952516	207953268	-35.5788	1.37e-27	2.69e-26	-2.74784	COL18A1
ENSSSCG00000032622	14	6644069	6728051	-60.9636	7.69e-47	3.1e-45	-3.44307	SLC39A14
ENSSSCG00000009661	14	10643219	10727656	-29.2793	1.73e-58	9.85e-57	-4.04082	ADRA1A
ENSSSCG00000009665	14	11209245	11209366	-55.4348	2.58e-14	2.39e-13	-3.69581	CHRNA2
ENSSSCG00000009673	14	11798398	11798398	-27.5735	2.48e-49	1.07e-47	-7.1751	NUGGC
ENSSSCG00000026044	14	15108906	15108906	-26.5636	4.97e-11	3.54e-10	-2.55136	FDFT1
ENSSSCG00000009699	14	15723439	15761860	-38.4829	1.02e-29	2.22e-28	-2.31091	HPGD
ENSSSCG00000021805	14	16950631	18146478	-36.3043	2.02e-08	1.13e-07	-5.70359	GALNTL6
ENSSSCG00000009748	14	24452728	24585125	-29.2279	1.69e-37	4.95e-36	-6.53675	RIMBP2
ENSSSCG00000009753	14	26232884	26606337	-36.3441	2.88e-16	3.05e-15	-5.62491	TMEM132C
ENSSSCG00000032831	14	28200471	28200471	-36.6044	4.34e-19	5.48e-18	-3.15777	BRI3BP
ENSSSCG00000009805	14	30844105	30844139	-53.0396	2.18e-31	5.1e-30	-12.0884	HPD
ENSSSCG00000009831	14	32310211	32475638	-43.5438	2.98e-28	6.1e-27	-2.19594	CUX2
ENSSSCG00000009855	14	34719660	35072090	-27.9802	0.00977988	0.0225115	-3.76416	KSR2
ENSSSCG00000009889	14	39919605	39919605	-33.2707	1.34e-24	2.28e-23	-4.30978	ALDH2
ENSSSCG00000029501	14	40311129	40311129	-42.2338	8.66e-05	0.000303273	-7.86137	PLA2G1B
ENSSSCG00000009919	14	40865088	40867214	-53.6889	4.05e-144	1.82e-141	-7.447	HNF1A
ENSSSCG00000009921	14	40912621	40912621	-32.1798	3.06e-36	8.64e-35	-4.10261	OASL
ENSSSCG00000009941	14	41842156	41899420	-28.0864	1.69e-05	6.6e-05	-5.22245	SVOP
ENSSSCG00000009942	14	41943183	41953082	-27.7146	2.93e-57	1.62e-55	-9.66544	DAO
ENSSSCG00000043809	14	44219176	44219176	-25.0936	4.55e-05	0.000167438	-2.65524	CRYBA4
ENSSSCG00000009971	14	46114962	46212136	-40.2936	5.64e-21	7.86e-20	-3.71691	ZNRF3
ENSSSCG00000009995	14	47084259	47152230	-30.0745	7.78e-12	5.9e-11	-7.33138	HORMAD2
ENSSSCG00000010036	14	48650463	48650463	-28.1926	1.63e-24	2.76e-23	-2.68587	SLC5A1
ENSSSCG00000010060	14	49541333	49549354	-51.3639	6.54e-34	1.69e-32	-11.0475	UPB1
ENSSSCG00000010065	14	49817148	49817175	-54.3938	8.37e-34	2.15e-32	-9.74641	GSTT4
ENSSSCG00000022467	14	49973925	49973925	-36.4141	2e-10	1.35e-09	-3.3608	VPREB1
ENSSSCG00000010132	14	51396242	51396242	-33.5496	1.99e-13	1.71e-12	-3.06376	COMT
ENSSSCG00000010163	14	57270867	57323341	-34.0741	2.15e-06	9.55e-06	-2.04463	KCNK1
ENSSSCG00000010164	14	57420773	57478133	-28.0984	2.22e-25	3.96e-24	-2.26377	MAP3K21
ENSSSCG00000036480	14	69198123	70938654	-33.4459	3.68e-05	0.00013731	-2.27743	CTNNA3
ENSSSCG00000035600	14	71010762	71040488	-27.6142	6.18e-37	1.79e-35	-5.28531	DNAJC12
ENSSSCG00000025876	14	71478951	71478951	-25.5177	1.41e-40	4.61e-39	-4.02437	PBLD
ENSSSCG00000010245	14	71927456	71927456	-27.8259	4.97e-08	2.67e-07	-2.88497	STOX1
ENSSSCG00000010252	14	72288330	72288627	-45.511	0.00305876	0.00794953	-2.18212	HKDC1
ENSSSCG00000010293	14	75730644	75744227	-35.1077	1.17e-44	4.39e-43	-7.71303	OIT3
ENSSSCG00000010291	14	75762531	75781237	-34.3826	1.16e-23	1.86e-22	-10.7811	PLA2G12B
ENSSSCG00000010315	14	76860481	77321238	-50.0039	1.84e-13	1.59e-12	-2.25013	ADK
ENSSSCG00000010325	14	79347778	79982858	-25.438	3.74e-25	6.58e-24	-4.06956	KCNMA1
ENSSSCG00000010337	14	82107316	82128996	-40.219	1.95e-95	2.96e-93	-10.9627	MAT1A
ENSSSCG00000010344	14	83440641	84393671	-33.4975	0.0132968	0.0295412	-4.07264	NRG3
ENSSSCG00000010368	14	87966239	88001540	-31.6887	1.04e-31	2.46e-30	-3.26006	GLUD1
ENSSSCG00000010431	14	98903759	98960676	-58.0507	6.02e-91	8.24e-89	-11.9066	A1CF
ENSSSCG00000010455	14	101290017	101371427	-29.1997	1.24e-46	4.95e-45	-3.54204	SLC16A12
ENSSSCG00000010456	14	101414522	101471615	-45.5152	6.5e-42	2.23e-40	-4.6268	PANK1
ENSSSCG00000010466	14	103511287	103511287	-41.7558	2.23e-06	9.87e-06	-2.61982	FGFBP3
ENSSSCG00000010479	14	105047482	105047482	-27.6802	3.59e-25	6.34e-24	-4.34313	RBP4
ENSSSCG00000035347	14	106021709	106701049	-25.6201	2.37e-60	1.41e-58	-10.1354	CYP2C42
ENSSSCG00000010509	14	108070405	108287644	-29.0512	1.13e-17	1.32e-16	-3.10638	PIK3AP1
ENSSSCG00000010543	14	110955954	111000580	-36.7778	2.23e-135	8.05e-133	-8.39678	ABCC2
ENSSSCG00000010545	14	111210698	111228457	-28.3087	5.57e-78	5.27e-76	-11.5988	CPN1
ENSSSCG00000010556	14	111866274	111866274	-26.926	5.55e-22	8.21e-21	-9.9201	PAX2
ENSSSCG00000010609	14	115089512	115144298	-47.3684	1.38e-10	9.46e-10	-2.70836	CFAP43
ENSSSCG00000022351	14	115202784	115207941	-28.0397	9.15e-33	2.26e-31	-3.84544	GSTO1
ENSSSCG00000010614	14	115284983	115409368	-25.4476	0.00104898	0.00300786	-2.77226	CFAP58
ENSSSCG00000010631	14	122668312	122682688	-44.7206	6.05e-19	7.55e-18	-3.82858	GPAM
ENSSSCG00000031789	14	122777004	122790838	-52.1087	8.18e-47	3.29e-45	-2.61324	ACSL5
ENSSSCG00000010639	14	123904347	123912790	-32.9353	3.28e-224	4.02e-221	-8.90634	HABP2
ENSSSCG00000021075	14	124529021	124574767	-31.3893	0.000374974	0.00117154	-2.36399	TDRD1
ENSSSCG00000010659	14	126810498	126810721	-27.0525	0.000276838	0.000886033	-6.0765	PNLIPRP1
ENSSSCG00000010691	14	130287598	130476985	-30.2195	2.9e-15	2.86e-14	-5.39596	PLPP4
ENSSSCG00000010723	14	132577642	132578058	-51.8788	2.57e-15	2.54e-14	-2.02747	ACADSB
ENSSSCG00000010756	14	138519528	138673473	-36.9424	1.19e-11	8.89e-11	-2.60324	MGMT
ENSSSCG00000039199	14	141108942	141108942	-33.9476	3.11e-06	1.34e-05	-4.48108	ADGRA1
ENSSSCG00000010780	14	141709432	141709432	-25.8859	4.56e-103	8.67e-101	-7.06751	CYP2E1
ENSSSCG00000015677	15	2950384	2950384	-29.4016	0.0110584	0.0250839	-2.39288	LYPD6B
ENSSSCG00000015673	15	8899052	8981151	-35.7308	8.43e-70	6.34e-68	-4.22514	KYNU
ENSSSCG00000015699	15	17117329	17146022	-32.3625	7.41e-34	1.9e-32	-4.467	ACMSD
ENSSSCG00000015707	15	19610306	19795164	-44.1675	1.3e-67	9.19e-66	-7.19353	GPR39
ENSSSCG00000015726	15	26882290	27744175	-32.7273	0.000364231	0.00114121	-2.59868	CNTNAP5
ENSSSCG00000015741	15	31586684	31609581	-27.2234	2.95e-11	2.14e-10	-7.29346	CFAP221
ENSSSCG00000029536	15	31766411	31766411	-28.2726	1e-25	1.83e-24	-9.97241	SCTR
ENSSSCG00000015746	15	32608017	33223202	-39.0672	9.6e-18	1.12e-16	-3.45541	DLGAP2
ENSSSCG00000015766	15	38596617	38703105	-31.7308	1.76e-09	1.09e-08	-2.78645	WDR17
ENSSSCG00000015781	15	45381362	45381362	-28.8218	3.46e-25	6.11e-24	-3.56554	ENPP6
ENSSSCG00000015790	15	46192746	46204303	-40.7529	1.77e-08	9.92e-08	-2.22455	SLC25A4
ENSSSCG00000036679	15	46581848	46797158	-34.822	1.09e-32	2.69e-31	-2.37288	SORBS2
ENSSSCG00000015801	15	46967275	46967275	-35.0649	5.03e-19	6.32e-18	-2.77899	TLR3
ENSSSCG00000015799	15	47079218	47091166	-55.3137	1.1e-89	1.47e-87	-9.46426	KLKB1
ENSSSCG00000015830	15	50367712	50804806	-26.4502	1.75e-13	1.52e-12	-7.82837	UNC5D
ENSSSCG00000015839	15	52627666	53693161	-27.1586	1.42e-07	7.22e-07	-3.57693	NRG1
ENSSSCG00000021938	15	65113600	65113600	-28.2878	5.93e-84	6.91e-82	-13.3762	UPP2
ENSSSCG00000021956	15	66792513	66839593	-34.9489	9.24e-13	7.56e-12	-3.1297	LY75
ENSSSCG00000015894	15	68704060	68740734	-37.179	1.06e-101	1.96e-99	-5.48264	DPP4
ENSSSCG00000015901	15	71120798	71250968	-46.4756	8.84e-28	1.75e-26	-2.77442	GRB14
ENSSSCG00000015926	15	75401255	75491054	-39.8816	6.56e-34	1.69e-32	-12.6434	ABCB11
ENSSSCG00000038355	15	76907807	76907807	-31.1742	3.13e-09	1.9e-08	-3.05461	SP5
ENSSSCG00000023181	15	85094133	85361263	-36.6559	4.07e-63	2.6e-61	-8.84401	ZNF385B
ENSSSCG00000032814	15	99730800	99991318	-30.5977	0.00127677	0.00359923	-4.82121	DNAH7
ENSSSCG00000016109	15	105361744	105392649	-30.4602	1.86e-38	5.66e-37	-2.12038	ALS2
ENSSSCG00000016129	15	109497145	109499502	-28.9501	1.63e-09	1.01e-08	-2.62529	GPR1
ENSSSCG00000016140	15	110916400	110916628	-29.7483	2.75e-52	1.29e-50	-4.5456	FZD5
ENSSSCG00000016153	15	112486877	112702305	-25.3497	0.000273583	0.000876892	-2.22367	UNC80
ENSSSCG00000016159	15	113205109	113325186	-38.5228	4e-17	4.51e-16	-12.4979	CPS1
ENSSSCG00000016174	15	117666900	117720192	-40.6548	4.62e-11	3.3e-10	-2.46473	FN1
ENSSSCG00000022758	15	118333888	118335198	-29.2301	1.2e-17	1.4e-16	-2.46091	PECR
ENSSSCG00000016199	15	120808236	120840259	-39.8411	7.62e-11	5.34e-10	-2.65526	CYP27A1
ENSSSCG00000025993	15	124316335	124458020	-33.0556	2.65e-08	1.46e-07	-3.29595	SGPP2
ENSSSCG00000016247	15	128809980	128814264	-33.069	1.57e-48	6.58e-47	-5.79868	TM4SF20
ENSSSCG00000021968	15	129080254	129099050	-35.942	3.49e-07	1.7e-06	-5.73066	SLC19A3
ENSSSCG00000016270	15	131782819	131783277	-28.8751	5.28e-126	1.76e-123	-10.357	C2orf72
ENSSSCG00000016295	15	133441108	133441108	-37.3678	1.07e-143	4.7e-141	-6.56257	NGEF
ENSSSCG00000016328	15	137238596	137238596	-34.8083	2.19e-267	6.02e-264	-6.79761	RAB17
ENSSSCG00000016331	15	137485806	137531782	-26.4957	5.74e-07	2.73e-06	-2.63018	RAMP1
ENSSSCG00000016334	15	137632785	137646099	-26.6177	5.76e-74	4.89e-72	-3.72669	SCLY
ENSSSCG00000016402	15	139727142	139727142	-29.9595	3.74e-59	2.17e-57	-8.41749	AGXT
ENSSSCG00000016780	16	532861	1513402	-33.7808	0.000359952	0.00112893	-2.07318	CTNND2
ENSSSCG00000016784	16	4132278	4275686	-40.2222	1.62e-26	3.06e-25	-3.44735	ANKH
ENSSSCG00000016821	16	19954049	20027297	-28.4043	5.66e-12	4.34e-11	-2.14791	SLC45A2
ENSSSCG00000016829	16	20611435	20617458	-26.601	6.8e-36	1.89e-34	-8.47071	AGXT2
ENSSSCG00000016830	16	20623200	20783277	-33.1542	1.36e-24	2.31e-23	-3.58538	PRLR
ENSSSCG00000016836	16	21509333	21559721	-28.4155	6.19e-39	1.92e-37	-4.09229	NADK2
ENSSSCG00000016838	16	21595961	21595961	-39.5403	7e-05	0.000248943	-2.00925	RANBP3L
ENSSSCG00000016856	16	24524442	24576529	-25.216	1.97e-57	1.1e-55	-7.28169	C9
ENSSSCG00000016857	16	24582585	24770959	-62.5588	4.16e-10	2.74e-09	-2.20988	DAB2
ENSSSCG00000016859	16	25839938	25954745	-30.9072	2.8e-39	8.78e-38	-5.11536	C7
ENSSSCG00000021645	16	25965580	25972767	-33.2429	0.000417945	0.0012946	-2.44586	MROH2B
ENSSSCG00000016861	16	26034692	26087424	-30.5862	9.29e-102	1.72e-99	-12.0026	C6
ENSSSCG00000033993	16	26183555	26342416	-30.5018	1.03e-08	5.92e-08	-3.3659	PLCXD3
ENSSSCG00000016867	16	27472313	27538448	-38.2883	8.31e-15	7.96e-14	-3.16052	CCDC152
ENSSSCG00000016872	16	27948637	27948637	-42.5909	1.44e-09	9.02e-09	-2.81334	HMGCS1
ENSSSCG00000016915	16	35009480	35072583	-25.906	2.09e-28	4.3e-27	-4.02728	IL31RA
ENSSSCG00000016778	16	44236743	44334157	-56.3028	1.15e-54	5.89e-53	-4.15499	NLN
ENSSSCG00000035456	16	55442841	55555281	-25.7576	3.03e-121	9.28e-119	-7.54792	WWC1
ENSSSCG00000033558	16	61982625	62232505	-30.313	0.000151993	0.000510871	-3.00653	GABRB2
ENSSSCG00000017036	16	63295629	63296075	-25.9277	1.1e-20	1.52e-19	-3.23089	CCNJL
ENSSSCG00000028875	16	66138327	66164780	-30.9559	7.26e-13	5.99e-12	-3.14665	HAVCR2
ENSSSCG00000017062	16	66251891	66288097	-25.7072	4.23e-72	3.39e-70	-3.42041	TIMD4
ENSSSCG00000022569	16	69343222	69643742	-43.2062	6.49e-05	0.000232299	-2.19472	GRIA1
ENSSSCG00000039763	16	72175326	72187560	-27.3921	1.59e-19	2.07e-18	-3.3949	CMBL
ENSSSCG00000036785	17	5097794	5097794	-38.9563	1.59e-13	1.38e-12	-2.13818	MTMR7
ENSSSCG00000006987	17	5174435	5242889	-31.3238	2.36e-46	9.3e-45	-3.93425	SLC7A2
ENSSSCG00000035335	17	5554913	5575669	-26.6667	2.68e-114	6.48e-112	-10.2123	FGL1
ENSSSCG00000035444	17	7407934	7407968	-36.1886	0.00201487	0.00546061	-5.30497	ZFP42
ENSSSCG00000032653	17	9071532	9074576	-35.6532	3.37e-16	3.55e-15	-11.9409	F11
ENSSSCG00000023054	17	9277798	9290185	-36.25	7.36e-128	2.61e-125	-7.28645	IDO2
ENSSSCG00000007034	17	12647357	13133981	-26.0933	3.92e-28	7.93e-27	-2.6939	PSD3
ENSSSCG00000027439	17	16790224	16802435	-27.9378	1.19e-15	1.2e-14	-9.97618	HAO1
ENSSSCG00000007072	17	21785638	21907166	-29.8525	0.00402078	0.010182	-2.39282	SPTLC3
ENSSSCG00000038858	17	28126800	28347328	-29.5746	9.65e-10	6.18e-09	-4.45768	CFAP61
ENSSSCG00000007130	17	30639378	30673130	-28.3496	1.12e-06	5.14e-06	-2.69049	SYNDIG1
ENSSSCG00000007146	17	31999007	31999007	-28.1829	9.92e-53	4.78e-51	-3.43995	SIGLEC1
ENSSSCG00000007216	17	35025717	35025998	-52.4709	2.09e-13	1.79e-12	-8.16346	DEFB115
ENSSSCG00000033613	17	35519046	35519046	-31.5715	3.38e-05	0.000126941	-2.06103	FOXS1
ENSSSCG00000039858	17	47770389	47849983	-34.3985	0.0144538	0.0317785	-2.4298	PTI
ENSSSCG00000007507	17	57941717	57941717	-27.2351	5.01e-05	0.000183101	-2.06361	PCK1
ENSSSCG00000040931	17	62202023	62202023	-28.9516	3.1e-13	2.63e-12	-2.11535	SLC17A9
ENSSSCG00000016442	18	6308017	6314352	-25.4876	0.00019402	0.000639068	-2.15167	AOC1
ENSSSCG00000016459	18	6840347	6840347	-30.4467	7.06e-33	1.75e-31	-5.45553	EPHA1
ENSSSCG00000035615	18	6991178	6991322	-51.369	1.36e-19	1.78e-18	-2.2385	GSTK1
ENSSSCG00000016487	18	7845389	7860616	-26.4942	8.48e-13	6.97e-12	-2.52845	MGAM2
ENSSSCG00000034639	18	7908858	7972766	-31.1707	2.41e-49	1.04e-47	-6.58257	MGAM
ENSSSCG00000016491	18	8223907	8223907	-29.3238	1.03e-41	3.5e-40	-2.78196	DENND11
ENSSSCG00000016519	18	11425930	11513987	-45.0135	5.29e-100	9.18e-98	-10.5643	AKR1D1
ENSSSCG00000040673	18	14145432	14147133	-25.9049	5.37e-08	2.87e-07	-2.06613	TMEM140
ENSSSCG00000021562	18	16425411	16977901	-26.1375	1.08e-22	1.64e-21	-3.6549	PLXNA4
ENSSSCG00000016557	18	18498597	18534319	-26.1428	4.54e-09	2.71e-08	-3.07275	CPA1
ENSSSCG00000016555	18	18534296	18584941	-25.8199	7.49e-07	3.51e-06	-2.76031	CPA4
ENSSSCG00000016562	18	18606865	18606899	-29.1829	0.000563385	0.00170228	-2.81527	SSMEM1
ENSSSCG00000016601	18	23600676	23600676	-39.3044	2.28e-05	8.74e-05	-4.83876	SPAM1
ENSSSCG00000016603	18	23709317	23721072	-42.4623	7.81e-08	4.1e-07	-2.96845	HYAL4
ENSSSCG00000016606	18	23871676	23883181	-28.5431	0.000304596	0.000967289	-2.26744	ASB15
ENSSSCG00000016608	18	23944364	23961800	-29.1372	0.000709244	0.00210151	-3.9318	IQUB
ENSSSCG00000016609	18	23970853	24224110	-30.6808	0.000191045	0.000630024	-3.46067	SLC13A1
ENSSSCG00000016625	18	28142989	28538688	-27.165	3.4e-13	2.87e-12	-2.06673	CTTNBP2
ENSSSCG00000016626	18	28635792	28820193	-25.3497	2.86e-52	1.34e-50	-8.53144	CFTR
ENSSSCG00000016662	18	38649221	38667815	-26.16	4.63e-05	0.000170137	-6.08432	TBX20
ENSSSCG00000033514	18	42296111	42296151	-25.4117	4.81e-82	5.3e-80	-7.79811	CRHR2
ENSSSCG00000016684	18	42945257	42945257	-25.0202	6.8e-06	2.81e-05	-2.52888	SCRN1
ENSSSCG00000016717	18	47640275	47701368	-43.3333	4.88e-35	1.31e-33	-2.65851	MPP6
ENSSSCG00000038792	18	48409112	48409112	-27.4097	9.08e-09	5.26e-08	-3.08967	FAM221A
ENSSSCG00000016728	18	50015872	50016173	-31.6594	6.53e-29	1.37e-27	-16.2959	IGFBP1
ENSSSCG00000050056	18	50029039	50035436	-42.115	5.07e-89	6.53e-87	-7.80518	CCDC201
ENSSSCG00000016751	18	50842465	50854390	-28.1199	9.25e-18	1.08e-16	-5.28975	GCK
ENSSSCG00000035077	18	52885834	52904699	-39.899	3.37e-29	7.19e-28	-6.52968	INHBA
ENSSSCG00000035581	18	53648416	54241447	-42.1733	5.04e-25	8.79e-24	-2.67335	SUGCT
ENSSSCG00000037764	18	55030213	55208330	-47.3415	1.97e-13	1.7e-12	-7.56948	POU6F2

## Sheet: hyper_down_liver
Ens_Id	chr	start	end	meth.diff	pvalue	padj	log2FoldChange	Gene_name
ENSSSCG00000004012	1	878879	886301	-26.4226	1.05e-16	1.14e-15	2.83756	THBS2
ENSSSCG00000031703	1	1408880	1410824	-38.1427	2.74e-23	4.29e-22	4.10075	DACT2
ENSSSCG00000004039	1	7147340	7210012	-31.6838	3.59e-42	1.25e-40	3.99723	SLC22A3
ENSSSCG00000004065	1	11682410	11798185	-25.3998	8.46e-18	9.92e-17	3.12624	TIAM2
ENSSSCG00000031536	1	13644678	13693583	-29.5427	1.06e-26	2.03e-25	3.32702	MYCT1
ENSSSCG00000031733	1	14908778	15009893	-31.6667	3.66e-23	5.71e-22	3.25331	AKAP12
ENSSSCG00000004123	1	20551601	21050601	-28.4741	8.16e-26	1.49e-24	2.1362	UTRN
ENSSSCG00000004127	1	21299410	21341291	-25.9541	1.03e-35	2.84e-34	3.76259	PLAGL1
ENSSSCG00000004128	1	21370514	21398126	-30.2198	4.63e-06	1.96e-05	3.79679	ZC2HC1B
ENSSSCG00000004143	1	25234453	25288977	-35.4541	1.7e-06	7.64e-06	2.26225	TXLNB
ENSSSCG00000004158	1	27082117	27093310	-44.2323	0.000104789	0.000361586	4.83128	IL22RA2
ENSSSCG00000026041	1	27401402	27602923	-30.3083	1.04e-19	1.36e-18	2.54858	MAP3K5
ENSSSCG00000004172	1	29833715	29905359	-27.5368	4.08e-24	6.76e-23	3.65741	SLC2A12
ENSSSCG00000034139	1	30261198	30576533	-29.2122	0.00116016	0.0032958	3.74976	EYA4
ENSSSCG00000004204	1	33465502	33494190	-30.9224	0.000103236	0.000356728	4.6934	TMEM244
ENSSSCG00000004205	1	33534624	33721928	-47.3027	3.69e-65	2.45e-63	3.68178	ARHGAP18
ENSSSCG00000004218	1	35985958	36062194	-28.4144	6.54e-25	1.13e-23	2.32796	RSPO3
ENSSSCG00000036607	1	38036328	39032920	-37.5194	1.4e-07	7.13e-07	5.62728	NKAIN2
ENSSSCG00000004233	1	39844311	39871528	-25.2971	2.08e-14	1.94e-13	2.41465	SMPDL3A
ENSSSCG00000004236	1	39916422	40017324	-26.507	4.77e-19	6.02e-18	3.70502	PKIB
ENSSSCG00000004241	1	40984745	41006208	-30.0808	7.84e-57	4.25e-55	4.14349	GJA1
ENSSSCG00000004249	1	43389611	43532806	-32.4328	1.13e-21	1.64e-20	2.6413	CEP85L
ENSSSCG00000004250	1	43654436	43823102	-38.9634	1.97e-11	1.44e-10	3.24007	SLC35F1
ENSSSCG00000004255	1	44551150	44561314	-28.7761	0.0182308	0.039058	2.60356	VGLL2
ENSSSCG00000038522	1	44887359	44887359	-25.2368	2.1e-12	1.66e-11	2.79445	FAM162B
ENSSSCG00000004270	1	48888329	49607734	-34.38	1.35e-12	1.09e-11	6.95045	ADGRB3
ENSSSCG00000004274	1	50401896	50502065	-27.4235	0.00351509	0.00900908	2.70278	COL9A1
ENSSSCG00000004290	1	53833572	53872387	-36.2696	2.9e-50	1.28e-48	4.57197	TBX18
ENSSSCG00000004309	1	56465577	56496203	-25.8805	5.47e-05	0.00019826	3.42254	CNR1
ENSSSCG00000024249	1	57295068	57325890	-34.4444	1.77e-20	2.42e-19	3.26152	GABRR2
ENSSSCG00000004340	1	63711810	63758968	-38.7887	1.14e-18	1.4e-17	4.96954	FHL5
ENSSSCG00000035240	1	63917621	63962986	-25.5269	6.24e-15	6.02e-14	2.84704	GPR63
ENSSSCG00000004357	1	67217616	67275678	-28.9735	2.82e-10	1.88e-09	6.9358	SIM1
ENSSSCG00000004361	1	68064632	68683738	-57.2063	0.000328948	0.00103789	3.32897	GRIK2
ENSSSCG00000004367	1	71386293	71404286	-29.6825	4.54e-07	2.19e-06	2.7408	POPDC3
ENSSSCG00000004379	1	73561536	73722163	-37.5479	9.75e-15	9.3e-14	3.49096	SOBP
ENSSSCG00000004390	1	75064524	75154285	-42.9406	2.69e-13	2.29e-12	2.14564	SESN1
ENSSSCG00000004399	1	76442420	76442539	-26.583	1.23e-10	8.46e-10	4.73192	SLC22A16
ENSSSCG00000004419	1	77011875	77134817	-27.5132	2.45e-15	2.44e-14	2.13825	SLC16A10
ENSSSCG00000004425	1	78066914	78197569	-27.6713	3.58e-45	1.35e-43	4.87946	LAMA4
ENSSSCG00000004433	1	79964282	80239312	-27.2118	3.01e-10	2.01e-09	6.65827	HS3ST5
ENSSSCG00000004454	1	82794691	82987197	-26.5947	5.71e-13	4.74e-12	4.35358	ME1
ENSSSCG00000004458	1	83846992	83855214	-26.5236	3.68e-41	1.22e-39	6.0725	TPBG
ENSSSCG00000028080	1	86160052	86199147	-29.1188	3.76e-09	2.27e-08	2.26416	ELOVL4
ENSSSCG00000004469	1	86536221	86677152	-39.5004	1.12e-06	5.15e-06	2.7257	LCA5
ENSSSCG00000004472	1	87297428	87334682	-41.6799	1.15e-21	1.67e-20	2.24021	IRAK1BP1
ENSSSCG00000004479	1	90392146	90642935	-45.8532	8.02e-16	8.24e-15	3.05717	FILIP1
ENSSSCG00000004484	1	90753012	90879593	-49.0658	1.24e-11	9.22e-11	2.72635	COL12A1
ENSSSCG00000004485	1	92044181	92254137	-42.3702	9.13e-67	6.25e-65	3.34171	CD109
ENSSSCG00000004502	1	95949615	96070421	-29.5781	6.93e-18	8.17e-17	5.61652	RNF165
ENSSSCG00000040836	1	102077084	103091440	-35.4321	0.00225979	0.00605439	3.3955	DCC
ENSSSCG00000004530	1	103844840	103854970	-29.5596	3.81e-11	2.74e-10	3.86715	STARD6
ENSSSCG00000004534	1	104428652	104428673	-37.6299	1.14e-09	7.25e-09	2.728	CCDC68
ENSSSCG00000004535	1	104716356	105045062	-30.9735	2.26e-14	2.1e-13	3.04896	TCF4
ENSSSCG00000024088	1	109233252	109675161	-28.275	1.02e-41	3.46e-40	3.88398	TLN2
ENSSSCG00000004584	1	112466572	112513738	-31.899	1.13e-06	5.2e-06	2.7963	GCNT3
ENSSSCG00000004628	1	119957228	120006943	-48.8044	1.05e-16	1.14e-15	2.98782	TMOD2
ENSSSCG00000004630	1	120064856	120120376	-44.058	1.09e-08	6.23e-08	2.25687	SCG3
ENSSSCG00000004632	1	120323512	120394433	-25.8758	0.000334305	0.00105359	2.57427	GLDN
ENSSSCG00000030168	1	120407106	120700739	-27.6776	0.00060138	0.00181014	5.70835	CYP19A1
ENSSSCG00000004658	1	123097370	123353487	-38.9303	4.02e-42	1.39e-40	3.96032	FBN1
ENSSSCG00000037292	1	129287737	129368664	-38.7124	0.0184681	0.0395163	3.82293	PLA2G4E
ENSSSCG00000004787	1	131373419	131490203	-28.7334	1.74e-31	4.08e-30	3.38031	GPR176
ENSSSCG00000033657	1	136612393	136631919	-40.8931	6.07e-13	5.04e-12	7.42918	GREM1
ENSSSCG00000044690	1	136712691	137006322	-33.9438	4.31e-05	0.000159356	2.09621	FMN1
ENSSSCG00000038452	1	138615088	139018297	-29.5455	3.38e-24	5.64e-23	4.46835	ADAMTS17
ENSSSCG00000004840	1	143206607	143419924	-27.7024	3.06e-05	0.000115343	2.28063	OTUD7A
ENSSSCG00000004850	1	144338532	144791720	-29.4678	0.00119027	0.00337436	4.45925	FAM189A1
ENSSSCG00000004885	1	155665049	155762830	-26.2505	2.01e-16	2.15e-15	4.95271	CDH19
ENSSSCG00000004888	1	157817690	157840341	-33.6079	4.17e-17	4.68e-16	2.65866	SERPINB8
ENSSSCG00000022337	1	158019486	158030581	-30.1829	2.43e-12	1.91e-11	5.9195	SERPINB11
ENSSSCG00000004898	1	159147197	159153178	-28.3257	3.97e-51	1.8e-49	3.27437	TNFRSF11A
ENSSSCG00000004928	1	163259875	163259875	-35.4603	2.08e-103	4.02e-101	7.85401	CILP
ENSSSCG00000004931	1	163394416	163394416	-27.2976	3.16e-68	2.29e-66	4.85918	IGDCC4
ENSSSCG00000004962	1	166461279	166580671	-25.7627	9.7e-17	1.06e-15	3.93237	CORO2B
ENSSSCG00000032244	1	166833649	166846436	-27.9263	0.0165329	0.0358208	2.40972	SPESP1
ENSSSCG00000004966	1	166865188	166870168	-27.9644	2.29e-06	1.01e-05	3.03303	NOX5
ENSSSCG00000004976	1	168545693	168737771	-40.0855	7.76e-09	4.54e-08	2.74965	LRRC49
ENSSSCG00000004990	1	171902334	172182001	-43.2225	2.23e-19	2.87e-18	6.25649	LRFN5
ENSSSCG00000005027	1	181190808	181393141	-28.144	9.24e-21	1.28e-19	2.38001	FRMD6
ENSSSCG00000005030	1	181717560	181764575	-28.9889	2.05e-52	9.76e-51	3.65239	NID2
ENSSSCG00000005071	1	187106306	187263295	-25.1799	1.7e-34	4.49e-33	3.91905	ARMH4
ENSSSCG00000031856	1	187725720	187731871	-26.1766	1.05e-08	6.05e-08	2.28272	DACT1
ENSSSCG00000005083	1	189160046	189175497	-60.1136	1.2e-10	8.27e-10	2.50786	DHRS7
ENSSSCG00000005085	1	189403279	189466476	-28.1075	4.47e-12	3.45e-11	8.48248	C14orf39
ENSSSCG00000005086	1	189506751	189506751	-31.43	0.000108994	0.000374453	5.19821	SIX6
ENSSSCG00000005106	1	191559588	191923104	-34.4718	7.29e-09	4.27e-08	3.63904	NTRK3
ENSSSCG00000022804	1	194764968	194846489	-32.6621	4.09e-17	4.59e-16	3.32721	RHOJ
ENSSSCG00000040054	1	201312952	201312952	-25.6333	1.54e-06	6.96e-06	2.11891	IFN-OMEGA-7
ENSSSCG00000031850	1	201330014	201331968	-32.0279	0.00636907	0.0153946	2.664	IFN-OMEGA-3
ENSSSCG00000044440	1	201611944	201617584	-42.4394	0.00145174	0.00405254	4.0999	IFN-ALPHA-4
ENSSSCG00000033910	1	201628255	201628933	-38.9789	7.78e-12	5.9e-11	7.42055	IFN-OMEGA-2
ENSSSCG00000005152	1	201650108	201653573	-34.1973	0.0187732	0.0401002	2.73186	IFN-DELTA-1
ENSSSCG00000005166	1	202312698	202567794	-34.6948	9.24e-19	1.14e-17	2.83204	MLLT3
ENSSSCG00000034213	1	203394661	203405435	-26.6493	3.08e-15	3.04e-14	5.31746	ACER2
ENSSSCG00000005177	1	205083675	205283900	-34.626	1.34e-17	1.55e-16	4.83934	SH3GL2
ENSSSCG00000005180	1	205922173	206370006	-31.0209	9.18e-22	1.34e-20	3.17606	BNC2
ENSSSCG00000005229	1	219172791	219172791	-27.6394	4.98e-15	4.86e-14	2.45793	VLDLR
ENSSSCG00000005233	1	220743731	220761104	-28.9157	8.88e-36	2.47e-34	11.9027	DMRT2
ENSSSCG00000005243	1	221632688	221833678	-39.0442	3.31e-10	2.19e-09	2.1603	PGM5
ENSSSCG00000005267	1	226409568	226434740	-26.8662	2.11e-30	4.73e-29	3.76656	ANXA1
ENSSSCG00000005268	1	227580654	227772748	-29.1579	0.00569125	0.0139243	2.03894	RORB
ENSSSCG00000031236	1	236915305	236915305	-31.6445	2.07e-16	2.21e-15	3.09938	GLIPR2
ENSSSCG00000005378	1	240529503	240589553	-43.3043	7.86e-18	9.22e-17	2.70745	ANKS6
ENSSSCG00000005379	1	240591212	240643322	-30.4375	4.76e-16	4.96e-15	3.2815	GALNT12
ENSSSCG00000005380	1	240660457	240806274	-33.1022	5.39e-140	2.16e-137	7.25478	COL15A1
ENSSSCG00000005382	1	240856625	240856625	-26.7597	1.76e-29	3.79e-28	2.17476	TGFBR1
ENSSSCG00000005385	1	241581157	241612623	-32.3432	5.51e-05	0.000199766	3.67444	NR4A3
ENSSSCG00000005400	1	243274717	243418661	-25.0274	1.94e-32	4.73e-31	2.5272	GRIN3A
ENSSSCG00000031592	1	248041165	248163223	-29.7779	4.06e-19	5.15e-18	3.3375	ZNF462
ENSSSCG00000005437	1	248602018	248602348	-34.1216	3.75e-21	5.28e-20	4.2508	KLF4
ENSSSCG00000005452	1	251211959	251212101	-36.4087	4.91e-19	6.18e-18	4.51726	C9orf152
ENSSSCG00000005455	1	251366737	251377017	-25.066	2.29e-14	2.13e-13	2.45433	SVEP1
ENSSSCG00000005457	1	251808872	251982268	-27.0783	1.45e-43	5.25e-42	5.02095	LPAR1
ENSSSCG00000005474	1	253635591	253647715	-30.071	1.59e-79	1.62e-77	10.516	SAL1
ENSSSCG00000005480	1	254087254	254087254	-31.407	4.04e-15	3.97e-14	2.96153	RGS3
ENSSSCG00000005490	1	255054339	255077173	-53.1545	5.27e-06	2.21e-05	2.08082	WHRN
ENSSSCG00000034087	1	255348286	255348286	-48.2394	9.18e-05	0.000320141	2.28393	TNFSF15
ENSSSCG00000005494	1	255546771	255618194	-32.9727	2.32e-23	3.66e-22	2.13799	TNC
ENSSSCG00000005498	1	256555899	256785020	-31.7193	6.29e-05	0.000225908	3.60603	PAPPA
ENSSSCG00000005593	1	265576144	265576326	-31.6835	1.96e-11	1.44e-10	2.4032	OLFML2A
ENSSSCG00000035968	1	267269426	267295046	-30.5069	2.68e-16	2.85e-15	9.20272	LMX1B
ENSSSCG00000005614	1	268069104	268069104	-26.9823	5.81e-16	6.01e-15	2.24878	NIBAN2
ENSSSCG00000005680	1	269850088	269883559	-39.6397	2.92e-14	2.69e-13	3.83332	PRRX2
ENSSSCG00000039311	1	270323225	270323225	-27.1539	1.04e-08	5.97e-08	2.10029	NCS1
ENSSSCG00000005710	1	271040221	271056228	-31.9239	7.16e-24	1.17e-22	8.80797	LAMC3
ENSSSCG00000005723	1	272064046	272064140	-41.7346	9.92e-19	1.22e-17	3.84978	NTNG2
ENSSSCG00000005751	1	273968156	273986958	-35.5867	7.82e-42	2.67e-40	4.24263	COL5A1
ENSSSCG00000012882	2	4310107	4328527	-26.9466	0.00143944	0.00402179	3.85573	TESMIN
ENSSSCG00000026349	2	4930512	4930512	-37.6555	2.57e-05	9.81e-05	4.78151	ALDH3B2
ENSSSCG00000012926	2	5544842	5565140	-37.6236	1.01e-19	1.32e-18	2.247	PC
ENSSSCG00000012941	2	6022276	6022276	-25.983	5.43e-08	2.9e-07	3.85658	SLC29A2
ENSSSCG00000031666	2	8276327	8279313	-27.515	1.49e-10	1.02e-09	2.09996	C11orf95
ENSSSCG00000023090	2	9546939	9546939	-39.0371	1.85e-07	9.31e-07	2.23155	BEST1
ENSSSCG00000021906	2	10015365	10015669	-25.5582	1.94e-21	2.78e-20	3.3418	LRRC10B
ENSSSCG00000037987	2	10958359	10958359	-26.7356	7.13e-05	0.000253318	2.91831	MS4A15
ENSSSCG00000033703	2	12254540	12255108	-29.4505	6.58e-13	5.44e-12	2.40534	FAM111A
ENSSSCG00000013278	2	17518337	17646602	-32.2493	1.9e-46	7.5e-45	2.7502	TSPAN18
ENSSSCG00000021739	2	18547203	18616035	-42.8211	1.18e-10	8.16e-10	2.06317	HSD17B12
ENSSSCG00000013292	2	24675068	24787052	-38.0612	8.84e-71	6.84e-69	4.16422	PRR5L
ENSSSCG00000013339	2	33614329	33616290	-39.2304	1.91e-15	1.91e-14	2.85599	SLC5A12
ENSSSCG00000013339	2	33622847	33991602	-25.6536	1.91e-15	1.91e-14	2.85599	ANO3
ENSSSCG00000013385	2	43845903	44004303	-28.6995	2.05e-08	1.14e-07	5.59569	INSC
ENSSSCG00000013393	2	44977664	45304010	-53.6653	1.25e-11	9.31e-11	2.06843	SPON1
ENSSSCG00000021170	2	45464323	45602203	-27.013	1.19e-16	1.29e-15	2.11656	FAR1
ENSSSCG00000013403	2	47858541	48211397	-37.7442	2.6e-21	3.69e-20	3.06817	GALNT18
ENSSSCG00000022191	2	49809742	49809742	-26.2787	9.81e-05	0.000340192	2.00451	SWAP70
ENSSSCG00000028567	2	57732510	57747546	-28.3631	1.68e-62	1.05e-60	6.74757	BTNL9
ENSSSCG00000013887	2	59934122	59934122	-28.9182	0.000316993	0.00100333	5.44741	INSL3
ENSSSCG00000013865	2	60806061	60954611	-35.8225	0.00064712	0.00193434	4.10687	NWD1
ENSSSCG00000025176	2	62392090	62392090	-25.1974	9.81e-16	9.99e-15	2.47954	NOTCH3
ENSSSCG00000013734	2	66237693	66237693	-25.6855	1.95e-12	1.55e-11	2.02268	HOOK2
ENSSSCG00000013667	2	68859537	68859537	-25.4265	5.38e-140	2.16e-137	7.20041	COL5A3
ENSSSCG00000013658	2	69045617	69045617	-32.3546	1.6e-15	1.61e-14	2.22183	S1PR2
ENSSSCG00000013579	2	71389639	71390126	-25.368	7.76e-68	5.54e-66	6.78612	CD209
ENSSSCG00000022370	2	72581059	72581196	-37.334	5.65e-10	3.68e-09	2.7286	TNFSF9
ENSSSCG00000023969	2	72754628	72769238	-25.9298	2.7e-05	0.000102694	2.06155	ACER1
ENSSSCG00000035403	2	72971262	73028768	-26.5761	8.49e-10	5.47e-09	3.72983	RFX2
ENSSSCG00000013527	2	73241521	73241619	-25.936	0.00112486	0.00320376	2.99427	CATSPERD
ENSSSCG00000028612	2	73681954	73684216	-29.8684	9.74e-47	3.9e-45	3.41301	PTPRS
ENSSSCG00000040860	2	74790163	74790163	-26.3296	0.0025579	0.00676508	2.0594	NMRK2
ENSSSCG00000014012	2	78297843	78326607	-52.6437	8.62e-13	7.07e-12	3.25502	GFPT2
ENSSSCG00000014011	2	78421226	78475318	-27.4647	3.76e-16	3.95e-15	3.86226	RASGEF1C
ENSSSCG00000024043	2	79200755	79354686	-27.5266	8.62e-54	4.26e-52	3.72444	ADAMTS2
ENSSSCG00000014034	2	80246407	80246407	-33.2337	5.7e-14	5.14e-13	3.69501	N4BP3
ENSSSCG00000028536	2	87466680	87501476	-31.5406	1.04e-14	9.88e-14	2.29353	LHFPL2
ENSSSCG00000014117	2	88723166	88784852	-43.5859	7.99e-147	3.92e-144	11.6254	THBS4
ENSSSCG00000014127	2	89523568	89787784	-30.9911	9.8e-18	1.14e-16	4.55265	RASGRF2
ENSSSCG00000014136	2	91408209	91805402	-37.0397	2.58e-109	5.53e-107	4.02665	VCAN
ENSSSCG00000014137	2	91867646	91910050	-38.4615	2.15e-05	8.28e-05	2.27472	HAPLN1
ENSSSCG00000026780	2	92119114	92558697	-40.3145	2.17e-15	2.16e-14	5.32369	EDIL3
ENSSSCG00000014149	2	96134851	96288067	-25.6591	1.51e-09	9.42e-09	2.02525	MEF2C
ENSSSCG00000025286	2	101396067	101914318	-31.0393	1.06e-05	4.26e-05	2.09193	MCTP1
ENSSSCG00000014173	2	103599250	103662322	-53.5491	2.76e-15	2.73e-14	2.21831	LNPEP
ENSSSCG00000014176	2	104658681	105039598	-26.6805	8.02e-31	1.83e-29	2.70846	RGMB
ENSSSCG00000035539	2	106756935	106837464	-27.4829	6.64e-25	1.15e-23	2.77192	ST8SIA4
ENSSSCG00000014182	2	107811915	107886069	-35.3743	6.6e-07	3.12e-06	2.19781	SLCO4C1
ENSSSCG00000014183	2	107922058	108014406	-43.861	4.43e-09	2.65e-08	6.03388	SLCO6A1
ENSSSCG00000014184	2	108293010	108501876	-28.9095	5.99e-28	1.21e-26	2.56463	PAM
ENSSSCG00000036520	2	112531199	112808113	-41.3564	1.26e-32	3.1e-31	3.38637	EFNA5
ENSSSCG00000014196	2	115289410	115515072	-26.1856	6.17e-05	0.000221666	3.5974	TMEM232
ENSSSCG00000014203	2	116367525	116632475	-31.8091	3.41e-24	5.68e-23	2.43578	MCC
ENSSSCG00000029866	2	119462634	119464999	-25.2709	1.21e-12	9.83e-12	2.6554	CCDC112
ENSSSCG00000014221	2	120112719	120194243	-31.9048	6.44e-24	1.05e-22	5.21664	LVRN
ENSSSCG00000014232	2	125591800	125609934	-34.166	9.94e-115	2.46e-112	3.64346	LOX
ENSSSCG00000014235	2	125807791	125959273	-30.0585	6.66e-06	2.76e-05	2.12634	SNCAIP
ENSSSCG00000014255	2	131025611	131113471	-49.9062	9.81e-25	1.68e-23	4.25953	SLC12A2
ENSSSCG00000014256	2	131151100	131372673	-33.8244	1.09e-46	4.35e-45	6.45772	FBN2
ENSSSCG00000014257	2	131765827	131826581	-34.5489	5.51e-23	8.51e-22	2.9551	SLC27A6
ENSSSCG00000014259	2	132140501	132413675	-26.7974	6.68e-22	9.84e-21	9.10051	ADAMTS19
ENSSSCG00000014261	2	132422344	132423816	-32.4466	0.00450721	0.0112624	3.61568	MINAR2
ENSSSCG00000035069	2	132538416	132804401	-38.1637	6.53e-14	5.86e-13	2.56456	CHSY3
ENSSSCG00000014310	2	137799112	137799112	-38.2734	9.25e-24	1.49e-22	2.2751	CXCL14
ENSSSCG00000032423	2	139016324	139518886	-25.3467	4.47e-17	5.01e-16	3.99268	SPOCK1
ENSSSCG00000044449	2	143061085	143061085	-32.6887	1.9e-05	7.37e-05	2.33462	PCDHGA4
ENSSSCG00000032826	2	145715293	145979005	-51.3655	2.7e-12	2.12e-11	3.40391	KCTD16
ENSSSCG00000014410	2	147314794	147412540	-34.3791	7.89e-33	1.95e-31	3.78343	SH3RF2
ENSSSCG00000014418	2	148527681	148643802	-41.2256	0.0119983	0.0269423	3.38545	STK32A
ENSSSCG00000036549	2	148690415	148773810	-32.9785	1.65e-28	3.41e-27	4.37324	DPYSL3
ENSSSCG00000024111	2	149116222	149126320	-26.9849	0.0104215	0.0238059	3.26764	SCGB3A2
ENSSSCG00000014438	2	150938939	150938939	-30.0379	6.11e-11	4.32e-10	5.07459	PDE6A
ENSSSCG00000014445	2	151202040	151202040	-25.7764	0.000104555	0.000360889	3.91788	CDX1
ENSSSCG00000007567	3	1726964	1750232	-40.8159	2.52e-15	2.49e-14	2.63452	CHST12
ENSSSCG00000007574	3	2817789	3317375	-27.9561	1.27e-15	1.28e-14	4.79793	SDK1
ENSSSCG00000007575	3	3673533	3694570	-39.3892	6.2e-14	5.57e-13	3.77458	RADIL
ENSSSCG00000034768	3	4920187	4989182	-32.2851	1.85e-12	1.47e-11	2.79883	CYTH3
ENSSSCG00000007678	3	9041728	9132108	-33.2262	6.49e-05	0.000232319	2.68235	COL26A1
ENSSSCG00000039874	3	10387706	10389606	-39.6825	5.66e-18	6.71e-17	6.21629	CCL26
ENSSSCG00000007700	3	10532317	10569345	-30.9194	4.83e-08	2.6e-07	2.39779	HIP1
ENSSSCG00000025858	3	11221681	11230816	-28.9596	7.34e-54	3.65e-52	4.05137	ELN
ENSSSCG00000026457	3	15030040	15448567	-32.5	3.37e-79	3.37e-77	7.4687	GALNT17
ENSSSCG00000007748	3	16876890	16876890	-39.1858	6.86e-09	4.03e-08	2.19816	PSPH
ENSSSCG00000007751	3	17007859	17008004	-25.5652	3.37e-05	0.000126489	4.58188	SEPTIN14
ENSSSCG00000007757	3	17279729	17282051	-40.0142	0.00383473	0.00975345	2.27571	TRIM72
ENSSSCG00000007864	3	25868798	25868798	-39.0003	3.36e-28	6.86e-27	2.15237	GPRC5B
ENSSSCG00000007872	3	27191291	27477712	-51.4668	1.11e-21	1.61e-20	2.78497	XYLT1
ENSSSCG00000025711	3	40103999	40106382	-34.236	7.47e-18	8.78e-17	2.4366	MEIOB
ENSSSCG00000037970	3	40801831	40825563	-32.8868	4.73e-09	2.82e-08	2.27871	SOX8
ENSSSCG00000034607	3	42116488	42221911	-30.4701	3.36e-21	4.75e-20	4.62519	CENPP
ENSSSCG00000008101	3	44228114	44268543	-28.3782	1.46e-35	3.99e-34	5.59734	FBLN7
ENSSSCG00000008111	3	46327838	46369002	-27.5537	5.92e-15	5.73e-14	2.26632	NPHP1
ENSSSCG00000038296	3	47149535	47298087	-25.9357	6.06e-12	4.64e-11	2.64137	SH3RF3
ENSSSCG00000037106	3	48958585	48975346	-31.811	2.61e-08	1.44e-07	2.76472	ECRG4
ENSSSCG00000025772	3	49577258	49592322	-25.5609	0.00147288	0.00410273	2.64121	GPR45
ENSSSCG00000008150	3	51396611	51497699	-28.5229	1.03e-09	6.58e-09	3.26171	TMEM182
ENSSSCG00000023550	3	51982673	52006473	-32.1429	0.000194592	0.000640762	2.47098	IL1RL2
ENSSSCG00000008175	3	53861665	53886247	-28.6464	1.03e-12	8.4e-12	2.98277	CHST10
ENSSSCG00000008176	3	53938384	53974974	-30.2843	6.98e-07	3.28e-06	3.35444	LONRF2
ENSSSCG00000008238	3	59379027	59389898	-33.6944	3.86e-39	1.2e-37	2.69315	ELMOD3
ENSSSCG00000036008	3	67835128	68009679	-32.7808	2.01e-11	1.47e-10	6.66384	TACR1
ENSSSCG00000008261	3	68147168	68236361	-28.2594	5.41e-35	1.45e-33	7.41786	HK2
ENSSSCG00000008262	3	68390191	68408896	-27.0486	9.66e-11	6.72e-10	2.35299	SEMA4F
ENSSSCG00000008289	3	68846147	68846560	-25.6916	2.83e-22	4.24e-21	2.17839	MTHFD2
ENSSSCG00000008311	3	70598224	70598224	-33.1571	7.79e-07	3.65e-06	2.23084	CYP26B1
ENSSSCG00000008318	3	71610811	71617306	-35.088	0.000112382	0.000385072	2.14259	VAX2
ENSSSCG00000008340	3	73172272	73401621	-34.902	1.19e-69	8.88e-68	2.46106	ANTXR1
ENSSSCG00000025751	3	78242258	78445273	-51.9133	8.86e-20	1.17e-18	2.93281	MDH1
ENSSSCG00000008396	3	84965089	85168822	-25.7695	3.08e-89	4.04e-87	6.10759	CCDC85A
ENSSSCG00000008397	3	85271185	85473584	-33.4212	4.2e-12	3.25e-11	3.30345	EFEMP1
ENSSSCG00000026559	3	86281997	86540250	-39.3383	6.67e-09	3.92e-08	3.37748	EML6
ENSSSCG00000008427	3	92985552	93021936	-34.0625	2.89e-09	1.76e-08	2.49703	KCNK12
ENSSSCG00000008442	3	94067145	94067145	-37.1015	0.000248906	0.000804701	4.78973	TMEM247
ENSSSCG00000008446	3	95463270	95463678	-32.1754	6.44e-32	1.55e-30	11.1002	SIX2
ENSSSCG00000008456	3	96716681	96817201	-25.2559	3.81e-25	6.69e-24	2.49696	PLEKHH2
ENSSSCG00000008491	3	102795143	102797381	-27.1326	1.99e-35	5.4e-34	3.73689	QPCT
ENSSSCG00000008501	3	103422402	103496831	-43.4719	5.71e-28	1.15e-26	5.9174	VIT
ENSSSCG00000008504	3	103633341	103819311	-31.1676	5.45e-17	6.07e-16	2.6527	CRIM1
ENSSSCG00000008521	3	107838786	107890706	-30.2437	2.54e-06	1.12e-05	3.79367	SRD5A2
ENSSSCG00000027409	3	111972221	111972221	-31.1129	0.0134147	0.0297791	3.00422	TCF23
ENSSSCG00000008593	3	114894031	115174070	-25.1082	4.57e-07	2.2e-06	2.16126	KLHL29
ENSSSCG00000008606	3	118522833	118935485	-37.5862	8.39e-22	1.23e-20	3.69214	OSR1
ENSSSCG00000008617	3	120983627	121045707	-27.6805	2.72e-16	2.88e-15	2.12099	CYRIA
ENSSSCG00000008624	3	125032193	125032193	-34.9271	1.47e-53	7.22e-52	4.20867	LPIN1
ENSSSCG00000025483	3	125128515	125138506	-26.9281	5.76e-07	2.73e-06	3.50301	GREB1
ENSSSCG00000033463	3	125668362	125668461	-25.0982	7.99e-06	3.28e-05	3.49381	KCNF1
ENSSSCG00000026068	3	126508963	126514300	-25.2218	2.64e-17	3.02e-16	5.62949	GRHL1
ENSSSCG00000008649	3	129793704	129802597	-41.4013	0.0191367	0.0407728	2.144	SOX11
ENSSSCG00000040731	4	15290406	15356964	-44.0801	5.76e-14	5.19e-13	2.00118	TMEM65
ENSSSCG00000005992	4	17600862	17678148	-37.3624	1.22e-32	3.01e-31	6.71423	SHAS2
ENSSSCG00000005997	4	18692469	18911820	-32.1922	4.01e-96	6.18e-94	3.06368	COL14A1
ENSSSCG00000006013	4	21723560	21725212	-25.0279	7.12e-09	4.17e-08	4.54407	AARD
ENSSSCG00000040768	4	28461330	28480374	-37.6299	0.000261924	0.000842338	4.15112	TRHR
ENSSSCG00000006051	4	33759436	33774240	-32.6491	6.88e-52	3.17e-50	6.0561	CTHRC1
ENSSSCG00000006069	4	36863405	37047493	-30.2931	5.55e-11	3.94e-10	3.52374	RGS22
ENSSSCG00000006073	4	37852714	37891431	-34.6081	6.18e-24	1.01e-22	8.03386	OSR2
ENSSSCG00000031917	4	38369723	38369723	-39.8188	7.95e-05	0.000280252	4.7582	KCNS2
ENSSSCG00000006082	4	38762217	38898084	-26.0337	1.63e-70	1.25e-68	4.21655	MATN2
ENSSSCG00000006105	4	42306782	42442621	-26.2642	4.86e-52	2.25e-50	5.04015	GEM
ENSSSCG00000006106	4	42516447	42591074	-33.873	0.00269984	0.00709621	2.41714	CDH17
ENSSSCG00000006116	4	45406242	45642367	-34.9001	0.000987981	0.00284294	2.4288	SLC26A7
ENSSSCG00000006121	4	45824276	45896713	-33.9269	8.59e-06	3.5e-05	2.11136	PIP4P2
ENSSSCG00000031424	4	45989790	46237067	-37.1824	3.14e-06	1.36e-05	4.78895	NECAB1
ENSSSCG00000006141	4	51220728	51220750	-27.1115	6.33e-36	1.77e-34	6.59163	CA3
ENSSSCG00000040681	4	55093797	55106070	-46.2089	1.19e-136	4.52e-134	10.501	FABP4
ENSSSCG00000033728	4	55112027	55115091	-37.103	5.78e-11	4.1e-10	6.02495	FABP9
ENSSSCG00000036441	4	55116487	55146363	-26.1344	1.94e-25	3.46e-24	7.09295	PMP2
ENSSSCG00000006153	4	55273680	55273680	-33.7034	4.3e-109	9.12e-107	6.40413	FABP5
ENSSSCG00000006160	4	56949387	56998755	-65.7686	4.36e-05	0.000160976	3.98014	STMN2
ENSSSCG00000006171	4	60945641	60995519	-43.0549	1.87e-49	8.11e-48	4.89822	CRISPLD1
ENSSSCG00000006172	4	61110090	61146650	-37.7261	1.32e-20	1.82e-19	5.42525	PI15
ENSSSCG00000006173	4	61574345	61593295	-28.312	1.7e-05	6.66e-05	5.09187	GDAP1
ENSSSCG00000040728	4	63965575	64325306	-40.5644	0.000140133	0.000473318	5.84105	EYA1
ENSSSCG00000006199	4	66716554	67119425	-53.0627	1.98e-22	2.97e-21	2.58728	PREX2
ENSSSCG00000006204	4	67782363	67814137	-28.8164	0.0118653	0.026681	3.22504	PPP1R42
ENSSSCG00000025087	4	71916563	72103673	-27.3564	2.13e-34	5.6e-33	3.30622	ASPH
ENSSSCG00000006240	4	74609768	74742426	-41.4622	8.75e-18	1.02e-16	2.82734	FAM110B
ENSSSCG00000006243	4	75522151	75565688	-31.3187	3.47e-48	1.45e-46	13.9278	PENK
ENSSSCG00000006245	4	75585684	75585872	-40.7275	4.09e-36	1.15e-34	11.783	SDR16C5
ENSSSCG00000031813	4	76061788	76376182	-25.873	1.79e-15	1.79e-14	4.87097	XKR4
ENSSSCG00000006262	4	77152327	77203013	-33.6906	0.00140691	0.00393587	2.99706	RGS20
ENSSSCG00000039568	4	79267578	79267578	-27.3227	1.1e-22	1.68e-21	2.82498	SNAI2
ENSSSCG00000032887	4	79373881	79373881	-27.0982	0.0011034	0.0031504	3.41561	EFCAB1
ENSSSCG00000006281	4	80850107	80881259	-45.1325	4.75e-12	3.66e-11	2.2434	METTL11B
ENSSSCG00000006288	4	81401345	81405404	-26.648	1.26e-14	1.19e-13	3.10977	SELP
ENSSSCG00000035937	4	82298424	82322493	-31.83	9.9e-28	1.95e-26	4.09498	DPT
ENSSSCG00000006302	4	82852149	82999819	-27.5071	2.11e-06	9.38e-06	2.68024	GPR161
ENSSSCG00000006321	4	84603289	84685272	-29.9342	2.79e-23	4.37e-22	7.57498	FAM78B
ENSSSCG00000006328	4	85154149	85359875	-32.545	3.16e-26	5.91e-25	5.49849	RXRG
ENSSSCG00000006329	4	85408594	85566843	-65.3155	1.62e-16	1.75e-15	8.0038	LMX1A
ENSSSCG00000037821	4	87289778	87340776	-54.2482	5.4e-16	5.6e-15	3.20463	RGS5
ENSSSCG00000006338	4	87846032	87900368	-46.4773	2.73e-52	1.29e-50	3.58393	DDR2
ENSSSCG00000006345	4	88520452	88563438	-28.4039	1.04e-31	2.48e-30	4.12685	OLFML2B
ENSSSCG00000023957	4	89129709	89130146	-42.1458	9.61e-06	3.89e-05	2.18021	CFAP126
ENSSSCG00000006383	4	90052326	90057366	-29.004	2.8e-06	1.22e-05	2.38231	VANGL2
ENSSSCG00000006391	4	90296328	90372713	-28.7564	1.15e-06	5.27e-06	2.87975	ATP1A2
ENSSSCG00000006415	4	91244436	91261605	-26.7189	1.75e-14	1.64e-13	3.12413	CADM3
ENSSSCG00000006423	4	91399614	91431275	-28.4828	3.5e-14	3.2e-13	5.8987	OR6N2
ENSSSCG00000037532	4	91421094	91452141	-42.6101	1.38e-11	1.03e-10	2.46044	MNDA
ENSSSCG00000050576	4	91496350	91544512	-36.6495	1.9e-09	1.18e-08	6.32547	OR6K3
ENSSSCG00000006453	4	92208602	92266600	-31.8021	9.17e-16	9.38e-15	2.17111	KIRREL1
ENSSSCG00000006474	4	93418470	93418470	-28.5359	2.29e-31	5.34e-30	3.48966	NES
ENSSSCG00000006550	4	95439725	95453179	-32.6943	5.66e-16	5.87e-15	2.14813	ATP8B2
ENSSSCG00000006572	4	95954577	95954655	-26.6683	2.83e-58	1.6e-56	4.30941	NPR1
ENSSSCG00000038374	4	98796129	98808117	-45.9255	9.13e-13	7.47e-12	2.7301	CIART
ENSSSCG00000006743	4	104684095	104908631	-25.4565	2.87e-11	2.08e-10	2.69534	SLC22A15
ENSSSCG00000026680	4	108428718	108600513	-32.3977	1.58e-05	6.22e-05	2.71871	KCND3
ENSSSCG00000006811	4	109939499	109977188	-27.451	9.14e-07	4.25e-06	3.41899	SLC6A17
ENSSSCG00000006848	4	111575936	111633973	-34.0062	3.8e-33	9.53e-32	3.23111	SLC25A24
ENSSSCG00000006857	4	115562599	115841057	-29.1725	1.79e-22	2.69e-21	4.53651	COL11A1
ENSSSCG00000006858	4	116427144	116620305	-25.6659	4.33e-17	4.85e-16	6.32995	OLFM3
ENSSSCG00000006875	4	118719860	118734058	-48.8885	0.000929612	0.0026915	3.5841	PLPPR4
ENSSSCG00000042806	4	124822862	124826778	-25.518	6.77e-06	2.8e-05	2.30162	C1orf146
ENSSSCG00000006911	4	125097447	125168749	-56.2364	3.04e-82	3.36e-80	2.32057	TGFBR3
ENSSSCG00000006933	4	129472289	129624888	-30.5222	2.85e-07	1.4e-06	4.23581	CLCA1
ENSSSCG00000006935	4	129670183	129703129	-27.8214	9.2e-06	3.74e-05	2.79151	CLCA2
ENSSSCG00000038685	5	5413397	5463752	-30.3305	2.21e-05	8.5e-05	3.68346	MPPED1
ENSSSCG00000000029	5	5666967	5667445	-28.1509	1.29e-32	3.17e-31	3.84997	SCUBE1
ENSSSCG00000038126	5	8798750	8798750	-27.4972	6.42e-17	7.12e-16	3.1566	MGAT3
ENSSSCG00000030165	5	9696959	9696959	-34.3478	0.000114551	0.000391836	2.22888	MAFF
ENSSSCG00000030209	5	10342785	10342785	-31.2774	1.9e-27	3.72e-26	3.96277	MFNG
ENSSSCG00000030325	5	10613752	10613752	-25.5469	5.38e-61	3.2e-59	5.69238	C1QTNF6
ENSSSCG00000000203	5	15507550	15507550	-25.85	1.27e-07	6.51e-07	4.55029	KCNH3
ENSSSCG00000034474	5	19215425	19215796	-43.4978	2.29e-09	1.41e-08	6.55638	HOXC9
ENSSSCG00000038644	5	19224348	19224479	-29.2593	1.58e-08	8.91e-08	6.62614	HOXC8
ENSSSCG00000030585	5	19225233	19240294	-44.2866	5.44e-19	6.83e-18	9.20315	HOXC6
ENSSSCG00000038993	5	19261814	19262648	-49.5017	6.01e-29	1.27e-27	10.9032	HOXC4
ENSSSCG00000000363	5	21194360	21194360	-32.2578	4.25e-24	7.02e-23	3.10952	GDF11
ENSSSCG00000000456	5	24708335	24861039	-37.2607	1.84e-31	4.3e-30	2.64212	SLC16A7
ENSSSCG00000033383	5	27821374	27837354	-31.62	2.5e-11	1.82e-10	2.88977	AVPR1A
ENSSSCG00000000464	5	28711749	28813985	-48.2447	0.0183282	0.0392398	2.46093	C12orf56
ENSSSCG00000026004	5	29703056	29868071	-42.2953	1.6e-20	2.19e-19	2.98099	MSRB3
ENSSSCG00000023936	5	34072999	34215954	-31.3784	2.04e-08	1.14e-07	2.9491	MYRFL
ENSSSCG00000031173	5	34558575	34638454	-30.5745	1.63e-18	1.98e-17	5.66102	KCNMB4
ENSSSCG00000021122	5	35916744	36018590	-27.3126	0.00648958	0.0156498	3.5702	TPH2
ENSSSCG00000000517	5	38577456	38629810	-40.5277	0.000543206	0.00164592	2.0841	CAPS2
ENSSSCG00000000531	5	41917822	42146241	-34.7136	1.8e-11	1.33e-10	2.42386	BICD1
ENSSSCG00000000541	5	44393221	44554479	-27.0396	4.31e-08	2.33e-07	2.45591	FAR2
ENSSSCG00000036893	5	45748797	45765291	-46.5661	0.00018038	0.000597983	3.99523	PTHLH
ENSSSCG00000000551	5	46295803	46478672	-34.9684	2.95e-116	7.48e-114	7.44607	ARNTL2
ENSSSCG00000000555	5	46940842	47455647	-31.1667	7.74e-12	5.88e-11	2.03882	ITPR2
ENSSSCG00000025531	5	47544862	47612844	-26.2569	6.63e-40	2.12e-38	3.79665	SSPN
ENSSSCG00000027144	5	47860571	48312322	-26.8095	3.97e-08	2.15e-07	2.91757	LMNTD1
ENSSSCG00000000571	5	51532552	51652725	-25.42	1.74e-23	2.76e-22	2.84757	ABCC9
ENSSSCG00000040822	5	54938074	54938074	-36.5482	7.99e-22	1.17e-20	5.87727	RERGL
ENSSSCG00000000600	5	56828451	56970938	-32.0229	7.61e-31	1.74e-29	2.36097	EPS8
ENSSSCG00000036723	5	59271949	59272104	-30.7259	4.61e-33	1.15e-31	6.22169	EMP1
ENSSSCG00000036787	5	59675709	59675709	-33.4631	7.59e-18	8.92e-17	4.42291	APOLD1
ENSSSCG00000000656	5	61995430	62018881	-26.5554	0.00023358	0.000759722	2.75195	CLEC2B
ENSSSCG00000000664	5	62615694	62643148	-29.4984	7.18e-19	8.94e-18	4.65355	A2ML1
ENSSSCG00000000665	5	62674992	62706422	-28.0529	9.75e-36	2.7e-34	3.40733	RIMKLB
ENSSSCG00000031712	5	62737855	62761849	-26.6565	2.14e-32	5.19e-31	8.12868	MFAP5
ENSSSCG00000000672	5	63587575	63603199	-27.9583	5.58e-19	6.99e-18	3.09836	CLSTN3
ENSSSCG00000000712	5	64514304	64963904	-36.3439	1.25e-29	2.72e-28	3.86157	VWF
ENSSSCG00000000730	5	66663906	66836419	-41	1.51e-05	5.94e-05	4.55135	PRMT8
ENSSSCG00000000759	5	68640787	68675262	-30.5534	1.26e-49	5.49e-48	2.82746	WNT5B
ENSSSCG00000000781	5	71119228	71184933	-31.0117	1.88e-33	4.77e-32	11.5998	ABCD2
ENSSSCG00000000784	5	71797329	71948888	-29.5092	1.57e-22	2.38e-21	2.80113	LRRK2
ENSSSCG00000000789	5	72165900	72496594	-25.9362	2.17e-18	2.61e-17	8.29235	CNTN1
ENSSSCG00000000795	5	74498147	74667608	-28.9	4.41e-55	2.28e-53	7.49986	ADAMTS20
ENSSSCG00000000801	5	74915962	75400943	-39.621	1.41e-22	2.14e-21	3.53073	TMEM117
ENSSSCG00000000804	5	76139015	76262945	-45.9848	1.48e-29	3.2e-28	2.01339	ANO6
ENSSSCG00000000839	5	79525621	79525621	-29.6748	5.8e-42	1.99e-40	2.81083	ALDH1L2
ENSSSCG00000000848	5	80434573	80456164	-35.9452	2.17e-43	7.81e-42	4.03755	GLT8D2
ENSSSCG00000000857	5	81782858	81832677	-29.4539	9.22e-18	1.08e-16	3.17837	IGF1
ENSSSCG00000023972	5	82295391	82308130	-31.019	6.29e-30	1.38e-28	2.59511	DRAM1
ENSSSCG00000000873	5	83077277	83478169	-25.8684	0.00810243	0.0190623	3.66499	ANO4
ENSSSCG00000000896	5	87668446	87785982	-26.8421	1.97e-43	7.12e-42	2.62852	NTN4
ENSSSCG00000000915	5	91692361	91714596	-26.116	1.33e-35	3.64e-34	4.42067	DCN
ENSSSCG00000000916	5	91743937	91744492	-29.6787	2.39e-148	1.2e-145	8.71089	LUM
ENSSSCG00000000917	5	91793387	91805829	-42.135	3.79e-41	1.26e-39	13.0334	KERA
ENSSSCG00000000918	5	91838553	91881742	-47.2431	0.00145038	0.00404928	4.32256	EPYC
ENSSSCG00000035495	5	94015913	94114855	-32.424	1.54e-30	3.46e-29	3.52559	KITLG
ENSSSCG00000032321	5	96179429	96195694	-27.5901	0.00290195	0.00757505	4.0269	MGAT4C
ENSSSCG00000000936	5	97088927	97153128	-25.2525	0.000913238	0.00265036	4.32738	SLC6A15
ENSSSCG00000034385	6	4445968	4445968	-33.5165	6.02e-06	2.51e-05	5.38062	ADAD2
ENSSSCG00000002684	6	4803812	5832862	-48.3744	2.6e-85	3.14e-83	4.47911	CDH13
ENSSSCG00000002696	6	10019564	10102744	-44.1066	3.94e-20	5.27e-19	3.63743	VAT1L
ENSSSCG00000038627	6	10203050	10656388	-30.3587	4.67e-68	3.35e-66	7.24787	ADAMTS18
ENSSSCG00000040629	6	13599662	13652826	-25.0307	9.54e-36	2.64e-34	3.60804	IL34
ENSSSCG00000002818	6	19244538	19244538	-49.8566	5.97e-07	2.83e-06	2.00511	PLLP
ENSSSCG00000002815	6	19554042	19554042	-34.0191	1.33e-16	1.45e-15	2.33099	ADGRG1
ENSSSCG00000040687	6	22919215	23273117	-43.8993	0.000229233	0.000746794	3.85316	CDH8
ENSSSCG00000002795	6	25779499	25936737	-26.6938	6.81e-29	1.43e-27	2.06752	CDH11
ENSSSCG00000035772	6	27134672	27145073	-42.9878	3.31e-21	4.68e-20	2.42855	CDH5
ENSSSCG00000002783	6	27901225	27908875	-38.0374	2.43e-10	1.63e-09	2.68452	SLC9A5
ENSSSCG00000002781	6	27933396	27956384	-29.2603	1.65e-08	9.31e-08	3.59727	KCTD19
ENSSSCG00000002779	6	27961463	28039044	-35.2665	2.77e-08	1.52e-07	3.27293	LRRC36
ENSSSCG00000021105	6	28594255	28594255	-34.7078	3.82e-28	7.75e-27	4.43721	DPEP2
ENSSSCG00000002830	6	30209400	30209400	-36.5657	0.00112219	0.00319659	4.31031	IRX6
ENSSSCG00000032145	6	30519041	30519041	-35.7216	7.18e-19	8.94e-18	7.03663	IRX5
ENSSSCG00000002831	6	31041406	31041502	-28.3353	6.96e-57	3.78e-55	7.02853	IRX3
ENSSSCG00000002838	6	34938921	35299437	-58.9652	9.33e-25	1.6e-23	3.77573	ZNF423
ENSSSCG00000029234	6	40291000	40773805	-26.2088	3.51e-06	1.51e-05	4.75138	ZNF536
ENSSSCG00000039166	6	44159791	44191251	-26.0781	1.01e-14	9.59e-14	2.16277	WTIP
ENSSSCG00000031915	6	45938044	45973456	-27.9065	3.05e-12	2.38e-11	2.014	ZFP82
ENSSSCG00000033760	6	48861417	48862797	-41.6646	2.42e-23	3.81e-22	3.09174	LTBP4
ENSSSCG00000003006	6	49161293	49161446	-33.5065	1.19e-07	6.13e-07	2.89629	CYP2B22
ENSSSCG00000032803	6	49221140	49221140	-30.4078	2.78e-10	1.85e-09	2.84051	CYP2S1
ENSSSCG00000028218	6	51015620	51016232	-27.3934	8.52e-19	1.05e-17	3.8875	CEACAM20
ENSSSCG00000003081	6	51235438	51235438	-27.4599	2.43e-10	1.63e-09	2.94026	CEACAM16
ENSSSCG00000031616	6	51846467	51846568	-26.0299	1.95e-20	2.65e-19	6.09793	FOSB
ENSSSCG00000021053	6	52018846	52018846	-28.5469	1.49e-13	1.29e-12	3.3584	GIPR
ENSSSCG00000035029	6	52267247	52267247	-25.3726	3.6e-29	7.66e-28	2.7996	NOVA2
ENSSSCG00000003101	6	52357442	52357442	-29.2308	7.64e-13	6.3e-12	2.10396	HIF3A
ENSSSCG00000003105	6	52656957	52657009	-39.4062	3.97e-69	2.94e-67	3.95505	SLC1A5
ENSSSCG00000023280	6	53935427	53954483	-27.1336	2.52e-20	3.41e-19	3.62289	SULT2B1
ENSSSCG00000029960	6	55356811	55385265	-51.8847	1.14e-06	5.23e-06	3.55143	LRRC4B
ENSSSCG00000039984	6	55637067	55637067	-28.5155	0.00851124	0.0198749	3.80162	KLK6
ENSSSCG00000025532	6	56202114	56202135	-29.4894	0.00618568	0.0150023	4.07163	CACNG7
ENSSSCG00000003251	6	56398922	56403593	-29.6667	7.59e-05	0.00026849	3.81802	NLRP12
ENSSSCG00000003239	6	58306538	58307969	-31.143	5.55e-09	3.28e-08	4.83134	HAS1
ENSSSCG00000035387	6	62000509	62000700	-25.1352	0.0026206	0.00691103	2.00847	ZNF550
ENSSSCG00000031344	6	65856876	65901132	-35.0931	0.00750134	0.0178015	2.77512	AJAP1
ENSSSCG00000003366	6	67030942	67082788	-28.7175	4.4e-36	1.24e-34	6.25602	CHD5
ENSSSCG00000034297	6	67275034	67275034	-26.4309	1.03e-11	7.73e-11	3.13645	HES2
ENSSSCG00000003376	6	67335749	67338338	-44.6437	8.66e-13	7.1e-12	2.47978	PLEKHG5
ENSSSCG00000039651	6	69520765	69520765	-32.2262	1.56e-25	2.81e-24	6.57078	SLC2A5
ENSSSCG00000035940	6	69790213	69790217	-29.3719	3.23e-10	2.15e-09	2.13958	SPSB1
ENSSSCG00000003399	6	70311100	70328195	-32.2288	4.09e-76	3.63e-74	5.44281	RBP7
ENSSSCG00000003449	6	72936027	72941363	-43.0029	7.89e-13	6.49e-12	7.35468	LRRC38
ENSSSCG00000003465	6	74969881	74970243	-25.9895	3.62e-14	3.31e-13	2.75587	FBLIM1
ENSSSCG00000003527	6	80764981	80818736	-25.156	3.32e-43	1.19e-41	5.17306	EPHB2
ENSSSCG00000035332	6	81249583	81249583	-25.4371	1.35e-31	3.17e-30	2.39904	ZNF436
ENSSSCG00000003600	6	88117594	88119132	-29.1403	6.76e-21	9.4e-20	2.04453	TINAGL1
ENSSSCG00000003603	6	88247119	88247153	-31.1111	6.47e-17	7.16e-16	3.25641	COL16A1
ENSSSCG00000003604	6	88252430	88252430	-26.1397	1.82e-09	1.13e-08	2.41295	ADGRB2
ENSSSCG00000003619	6	89349959	89378290	-54.2491	1.26e-17	1.46e-16	4.04588	AZIN2
ENSSSCG00000003640	6	92906942	93071821	-37.4113	1.19e-15	1.21e-14	4.30805	GRIK3
ENSSSCG00000038675	6	93806719	93806719	-26.0256	0.0128773	0.0287134	3.39114	EPHA10
ENSSSCG00000034765	6	97639328	97945098	-27.0628	1.06e-18	1.3e-17	3.58339	PIEZO2
ENSSSCG00000039627	6	101218808	101220978	-34.6321	0.00153947	0.00426879	4.33267	TMEM200C
ENSSSCG00000003687	6	101418164	101675313	-31.6327	8.36e-41	2.75e-39	2.15291	EPB41L3
ENSSSCG00000040397	6	105803232	106010890	-33.9637	3.04e-21	4.3e-20	3.18073	COLEC12
ENSSSCG00000003715	6	109830188	110129633	-36.5218	1.1e-35	3.01e-34	3.06604	ZNF521
ENSSSCG00000035965	6	111397076	111416859	-27.0014	0.00426535	0.0107249	3.8783	AQP4
ENSSSCG00000003733	6	116516084	116614639	-25.5929	0.00066763	0.00198917	3.86874	KLHL14
ENSSSCG00000028047	6	118330061	118727335	-25.4964	0.00232144	0.00620224	2.01387	DTNA
ENSSSCG00000027935	6	120032805	120591201	-38.8354	3.23e-06	1.4e-05	2.35343	FHOD3
ENSSSCG00000003747	6	120733387	121029687	-38.1286	5.85e-26	1.08e-24	2.05516	KIAA1328
ENSSSCG00000023376	6	128161870	128246072	-39.3939	3.36e-09	2.04e-08	2.1617	PARD6G
ENSSSCG00000003758	6	129181398	129204467	-29.1667	6.1e-06	2.54e-05	2.94594	CTBS
ENSSSCG00000003760	6	129718847	129872192	-37.1813	3.05e-18	3.66e-17	3.16714	TTLL7
ENSSSCG00000003762	6	134360617	134466962	-37.2891	1.27e-37	3.72e-36	3.06482	ADGRL4
ENSSSCG00000039548	6	134724369	134758354	-28.2896	8.58e-52	3.94e-50	8.71826	PTGFR
ENSSSCG00000003768	6	135332693	135357943	-25.9897	1.72e-15	1.72e-14	3.42842	NEXN
ENSSSCG00000003773	6	135768765	136012233	-26.1134	2.15e-20	2.92e-19	3.4034	AK5
ENSSSCG00000024494	6	136629731	137195243	-31.9743	1.82e-07	9.18e-07	3.60546	ST6GALNAC3
ENSSSCG00000003778	6	138072189	138097266	-25.7391	0.000688212	0.00204386	4.3784	LHX8
ENSSSCG00000025085	6	140790339	141652468	-29.5213	1.59e-16	1.72e-15	2.86788	NEGR1
ENSSSCG00000003788	6	141962339	142160404	-26.3241	1.31e-59	7.65e-58	6.31696	PTGER3
ENSSSCG00000003793	6	142737971	143279225	-26.2557	6.76e-09	3.97e-08	6.24653	LRRC7
ENSSSCG00000031352	6	145791538	145816206	-29.8655	0.00268794	0.0070683	2.72884	TCTEX1D1
ENSSSCG00000004829	6	147774736	148226991	-34.481	6.7e-77	6.05e-75	4.01341	CACHD1
ENSSSCG00000003881	6	163274879	163409091	-34.1085	0.000381946	0.00119113	2.03074	SPATA6
ENSSSCG00000037318	6	163680869	163801565	-25.8685	1.92e-74	1.65e-72	4.62685	TRABD2B
ENSSSCG00000026991	6	165196914	165196914	-25.7364	4.36e-12	3.36e-11	3.27433	LURAP1
ENSSSCG00000039756	7	839332	839725	-46.6102	0.000245614	0.000794638	2.56541	FOXC1
ENSSSCG00000001063	7	12129610	12130330	-48.5632	1.13e-13	9.95e-13	2.77468	MYLIP
ENSSSCG00000001068	7	13209952	13355435	-42.2494	7.22e-20	9.54e-19	3.22304	CAP2
ENSSSCG00000021696	7	19016669	19030560	-25.0566	6.26e-22	9.24e-21	7.59821	NRSN1
ENSSSCG00000037512	7	22215299	22227360	-32.1088	2.94e-06	1.28e-05	4.26021	ZSCAN23
ENSSSCG00000025071	7	24810951	24811045	-35.7051	1.63e-07	8.27e-07	6.55415	BTNL2
ENSSSCG00000001473	7	25230489	25230489	-28.5709	2.12e-09	1.31e-08	4.36071	COL11A2
ENSSSCG00000001478	7	25342549	25473715	-59.8374	2.75e-19	3.53e-18	3.41052	BMP5
ENSSSCG00000001479	7	25592291	25781623	-34.3264	4.54e-13	3.8e-12	7.07403	HMGCLL1
ENSSSCG00000001480	7	25794448	25813312	-32.6861	0.00507847	0.0125617	3.82785	GFRAL
ENSSSCG00000001498	7	28785707	28809830	-27.511	7.38e-30	1.62e-28	3.90599	BEND6
ENSSSCG00000001500	7	29447187	29569802	-35.1938	1.32e-30	2.97e-29	3.64809	COL21A1
ENSSSCG00000001567	7	32466617	32470449	-28.7472	0.000309309	0.000981126	2.14732	CPNE5
ENSSSCG00000001597	7	35737021	35917029	-26.4629	8.87e-09	5.15e-08	3.89346	LRFN2
ENSSSCG00000001620	7	36838292	36844651	-38.9739	6.05e-17	6.72e-16	2.56663	MDFI
ENSSSCG00000001637	7	37313639	37313639	-31.3306	9.95e-14	8.79e-13	3.60628	GUCA1B
ENSSSCG00000037416	7	40695128	40865591	-28.6772	2.74e-11	1.99e-10	3.25987	CLIC5
ENSSSCG00000001716	7	40987333	41207045	-26.9781	1.03e-09	6.58e-09	2.97022	RCAN2
ENSSSCG00000001725	7	41710386	41716740	-26.1829	7.86e-38	2.31e-36	2.93542	ADGRF5
ENSSSCG00000022089	7	42371851	42432961	-27.6608	1.86e-05	7.24e-05	2.42331	ADGRF4
ENSSSCG00000037646	7	47672577	47672577	-39.2925	2.01e-12	1.6e-11	3.6251	DNAJA4
ENSSSCG00000040288	7	49253998	49437964	-31.969	7.18e-24	1.17e-22	4.53112	ARNT2
ENSSSCG00000001786	7	49916447	49932594	-43.4343	5.85e-18	6.93e-17	5.22032	CFAP161
ENSSSCG00000038491	7	50743203	50756132	-31.6363	7.43e-11	5.22e-10	2.39368	MEX3B
ENSSSCG00000001793	7	51003456	51355274	-34.4247	3.14e-25	5.54e-24	4.30262	ADAMTSL3
ENSSSCG00000001795	7	51374620	51543897	-33.6883	2.6e-12	2.04e-11	4.40404	SH3GL3
ENSSSCG00000035432	7	51734134	51805939	-33.6275	2.21e-12	1.75e-11	2.19863	HDGFL3
ENSSSCG00000001808	7	52300925	52349112	-30.5556	2.05e-20	2.78e-19	7.21618	CPEB1
ENSSSCG00000001841	7	55048960	55075257	-25.0621	0.0162265	0.0352087	3.61464	RHCG
ENSSSCG00000001846	7	55280760	55292156	-30.315	2.89e-09	1.77e-08	2.10128	WDR93
ENSSSCG00000001863	7	56307778	56418229	-30.5367	1.78e-14	1.67e-13	2.98023	TMEM266
ENSSSCG00000001869	7	57249367	57424603	-28.0498	4.7e-09	2.8e-08	2.00515	PEAK1
ENSSSCG00000001872	7	57746001	57892699	-37.756	1.09e-31	2.58e-30	3.00789	LINGO1
ENSSSCG00000001879	7	57935065	57935065	-32.5209	0.0210422	0.0443144	3.79542	ODF3L1
ENSSSCG00000001916	7	59528872	59657488	-40.1675	4.35e-18	5.18e-17	4.28607	INSYN1
ENSSSCG00000023760	7	61821410	61837591	-49.5529	9.15e-20	1.2e-18	2.36947	CLEC14A
ENSSSCG00000032377	7	64138607	64370488	-27.2638	1.56e-14	1.47e-13	2.35458	RALGAPA1
ENSSSCG00000001964	7	65926212	66806071	-37.5291	2.96e-05	0.000111948	4.6037	NPAS3
ENSSSCG00000001975	7	69526458	69877242	-32.3839	2.75e-16	2.92e-15	2.24063	PRKD1
ENSSSCG00000001986	7	74932233	74932576	-36.3133	3.15e-14	2.89e-13	2.10444	NFATC4
ENSSSCG00000002028	7	75714601	75714601	-35.4821	0.00012996	0.000441529	3.5147	CMTM5
ENSSSCG00000002134	7	78390658	78390658	-26.7397	0.000258451	0.000832335	4.65224	RNASE10
ENSSSCG00000002140	7	78474088	78474088	-27.1978	0.00458061	0.0114303	2.38432	KLHL33
ENSSSCG00000002257	7	84732778	84963925	-25.3049	6.47e-25	1.12e-23	4.65016	MCTP2
ENSSSCG00000002267	7	85925094	85929829	-31.5882	2.29e-28	4.7e-27	5.30402	RGMA
ENSSSCG00000002275	7	88617344	88656468	-31.7618	3.11e-14	2.86e-13	3.08483	PPP1R36
ENSSSCG00000002306	7	92949572	93013881	-31.5217	4.1e-103	7.86e-101	6.01499	GALNT16
ENSSSCG00000033093	7	95459885	95863555	-30.0831	1.11e-12	9.01e-12	2.929	RGS6
ENSSSCG00000002383	7	98452599	98452599	-33.3977	7.76e-10	5.01e-09	2.65979	FOS
ENSSSCG00000035895	7	98616278	98616278	-27.5974	1.13e-11	8.43e-11	2.28478	JDP2
ENSSSCG00000002388	7	99513868	99702774	-28.926	0.000151094	0.000507927	4.8375	ESRRB
ENSSSCG00000031771	7	103766595	103908258	-31.11	7.56e-24	1.23e-22	9.97577	TSHR
ENSSSCG00000002432	7	111872472	111973374	-25.5879	4.37e-32	1.06e-30	6.13372	KCNK13
ENSSSCG00000002456	7	114341642	114341642	-26.6667	1.93e-09	1.2e-08	6.39009	CHGA
ENSSSCG00000038851	7	114797305	115020320	-32.2455	0.000279027	0.000892783	3.06217	UNC79
ENSSSCG00000002490	7	116101660	116101722	-26.3077	7.43e-17	8.2e-16	4.55736	GSC
ENSSSCG00000027030	7	117454041	117454230	-32.368	6.77e-08	3.57e-07	3.31109	BDKRB2
ENSSSCG00000002510	7	120680752	120691079	-40.3585	0.00972967	0.0224091	3.30883	CYP46A1
ENSSSCG00000027667	7	120732653	120862275	-26.6026	1.64e-19	2.13e-18	2.54297	EML1
ENSSSCG00000032151	8	2631982	2631982	-26.1923	9.96e-14	8.8e-13	3.65254	CPZ
ENSSSCG00000008723	8	2797356	2799693	-25.7973	1.25e-15	1.26e-14	4.1863	HTRA3
ENSSSCG00000022896	8	4752896	4799269	-30.4309	0.00952681	0.0220062	3.81641	CRMP1
ENSSSCG00000032637	8	4825918	4888101	-26.219	1.07e-23	1.71e-22	2.58988	EVC
ENSSSCG00000024399	8	4932560	5027507	-30.5165	5.09e-13	4.25e-12	2.38139	EVC2
ENSSSCG00000034181	8	9179326	9179329	-71.5579	5.69e-08	3.03e-07	5.86292	NKX3-2
ENSSSCG00000008737	8	10671340	10671340	-44.4797	2.13e-07	1.07e-06	2.17376	C1QTNF7
ENSSSCG00000022446	8	19530763	19647501	-34.0442	1.65e-36	4.71e-35	3.85317	SEL1L3
ENSSSCG00000008761	8	20261059	20348851	-30.166	2.45e-17	2.8e-16	2.07049	TBC1D19
ENSSSCG00000008765	8	23464801	23876804	-29.0196	6.63e-14	5.94e-13	2.6901	PCDH7
ENSSSCG00000008802	8	33164819	33164925	-43.605	0.0129128	0.028772	3.34047	BEND4
ENSSSCG00000040147	8	33370086	33380327	-28.6803	7.64e-16	7.86e-15	2.19249	SHISA3
ENSSSCG00000008809	8	36193223	36261059	-27.6553	8.5e-10	5.47e-09	6.84504	GABRG1
ENSSSCG00000008832	8	39117229	39153011	-33.0622	3.58e-43	1.28e-41	4.63833	LRRC66
ENSSSCG00000008834	8	39161429	39205531	-26.2196	3.08e-16	3.25e-15	4.46427	SPATA18
ENSSSCG00000008838	8	40230816	40477969	-35.014	3e-11	2.17e-10	3.12035	LNX1
ENSSSCG00000008841	8	40979986	41025802	-26.4782	6.36e-27	1.23e-25	2.17308	PDGFRA
ENSSSCG00000008844	8	41839799	41859932	-36.9991	1e-13	8.83e-13	2.03563	KDR
ENSSSCG00000008852	8	42683997	42735478	-29.3344	0.00134513	0.0037784	2.20225	MAP9
ENSSSCG00000008853	8	42852411	43095557	-40.5394	7.23e-19	8.99e-18	4.15298	TLL1
ENSSSCG00000008854	8	43499615	43692888	-37.0663	9.75e-33	2.41e-31	4.74151	CPE
ENSSSCG00000008870	8	44543257	44604396	-49.1356	2.2e-23	3.47e-22	2.16107	GUCY1B1
ENSSSCG00000032722	8	45909211	46038423	-33.4085	1.21e-10	8.35e-10	6.38669	GLRB
ENSSSCG00000024685	8	46074693	46245816	-39.6246	8.65e-17	9.52e-16	9.21631	GRIA2
ENSSSCG00000008873	8	47009800	47090205	-34.0909	4.25e-11	3.04e-10	2.6757	GASK1B
ENSSSCG00000027183	8	50260133	51056791	-25.9011	4.25e-05	0.000157218	5.49961	FSTL5
ENSSSCG00000008913	8	56292736	56312347	-27.2098	2.9e-16	3.07e-15	2.03751	IGFBP7
ENSSSCG00000026129	8	60626220	60783842	-41.9821	3.47e-19	4.42e-18	4.42511	ADGRL3
ENSSSCG00000032374	8	66731410	66738677	-30.8176	3.86e-67	2.69e-65	6.1266	SULT1B1
ENSSSCG00000008957	8	70012624	70012624	-34.269	0.00346592	0.00890274	3.82845	AMCF-II
ENSSSCG00000026886	8	74668924	74939653	-27.9963	1.47e-23	2.34e-22	9.63165	DCHS2
ENSSSCG00000009004	8	75347815	75350744	-30.6499	7.5e-63	4.76e-61	8.41349	SFRP2
ENSSSCG00000040272	8	81742224	81976237	-31.1348	7.92e-12	6e-11	3.53409	TTC29
ENSSSCG00000009053	8	86108826	86336367	-48.8636	3.96e-30	8.77e-29	4.4662	RNF150
ENSSSCG00000032741	8	86409668	86510649	-28.1786	6.05e-29	1.27e-27	2.97783	TBC1D9
ENSSSCG00000009083	8	100453899	100868211	-34.887	8.69e-28	1.72e-26	2.51182	SPRY1
ENSSSCG00000036213	8	101319191	101348770	-27.0642	4.76e-12	3.67e-11	3.31145	FGF2
ENSSSCG00000009092	8	102145987	102207017	-30.9106	4.07e-06	1.74e-05	2.02557	TRPC3
ENSSSCG00000009097	8	102428953	102428953	-46.7821	6.23e-40	2e-38	3.60862	ANXA5
ENSSSCG00000009098	8	102740330	102795363	-36.3539	0.0140355	0.0309824	3.70507	QRFPR
ENSSSCG00000029260	8	103002824	103047111	-28.4239	1.3e-25	2.35e-24	5.08189	NDNF
ENSSSCG00000009101	8	103103693	103355146	-34.8031	4.79e-29	1.01e-27	3.36362	PRDM5
ENSSSCG00000023174	8	104538227	104538227	-49.9709	1.52e-14	1.44e-13	2.29729	USP53
ENSSSCG00000009111	8	104681883	104847032	-30.3241	1.17e-34	3.11e-33	3.31008	SYNPO2
ENSSSCG00000009114	8	105119392	105193192	-39.6438	3.1e-14	2.85e-13	3.10796	PRSS12
ENSSSCG00000033834	8	107907467	108126553	-55.4876	3.2e-08	1.75e-07	6.00683	NDST4
ENSSSCG00000009128	8	110412403	110457607	-27.8658	5.62e-69	4.13e-67	4.45877	AP1AR
ENSSSCG00000009132	8	111745425	111851848	-26.1766	2.43e-18	2.92e-17	3.00497	ENPEP
ENSSSCG00000036236	8	111870042	112151388	-30.8637	5.78e-10	3.77e-09	2.73264	ELOVL6
ENSSSCG00000039813	8	112870159	113338500	-28.83	4.04e-05	0.000149739	3.22776	COL25A1
ENSSSCG00000032094	8	114864809	114977845	-32.0345	6.93e-59	3.98e-57	8.92955	DKK2
ENSSSCG00000038080	8	120134142	120221616	-31.441	4.59e-30	1.02e-28	3.38371	EMCN
ENSSSCG00000009194	8	125379654	125394114	-25.1687	0.000107945	0.000371255	2.12754	HPGDS
ENSSSCG00000022986	8	127734018	128945977	-32.5418	8.06e-10	5.19e-09	2.38234	CCSER1
ENSSSCG00000009203	8	129246620	129392860	-30.9335	5.03e-16	5.24e-15	4.27464	SNCA
ENSSSCG00000026655	8	132030398	132225556	-37.2727	2.62e-33	6.62e-32	3.22171	PTPN13
ENSSSCG00000009228	8	132257335	132742575	-26.6692	3.54e-13	2.99e-12	3.36891	MAPK10
ENSSSCG00000026729	8	135683607	135744485	-31.4158	1.56e-15	1.57e-14	2.48527	TMEM150C
ENSSSCG00000030206	9	800276	928560	-31.6909	5.17e-05	0.000188344	2.757	STK33
ENSSSCG00000029189	9	3117931	3127303	-28.2253	1.74e-22	2.63e-21	2.29866	DCHS1
ENSSSCG00000014840	9	8635686	8657467	-34.1506	1.53e-23	2.43e-22	4.02414	P4HA3
ENSSSCG00000014860	9	9832456	9894425	-28.9286	1.44e-05	5.68e-05	2.6198	MAP6
ENSSSCG00000014861	9	9954911	9954930	-31.0363	3.69e-53	1.8e-51	8.05588	MOGAT2
ENSSSCG00000034102	9	10064512	10064554	-30.7004	3.15e-18	3.77e-17	3.09223	DGAT2
ENSSSCG00000032723	9	10969330	11130094	-25.5975	1.85e-123	5.99e-121	2.96515	ACER3
ENSSSCG00000014874	9	11180416	11180416	-37.4421	6.28e-06	2.62e-05	5.38058	B3GNT6
ENSSSCG00000014912	9	19779599	19781826	-37.619	0.00778692	0.018396	3.63252	CCDC83
ENSSSCG00000033878	9	21576851	21634331	-32.3349	0.00057496	0.00173535	4.41318	RAB38
ENSSSCG00000026409	9	22512125	22608920	-38.9457	0.0115382	0.0260358	3.68231	TYR
ENSSSCG00000014927	9	22619994	22778805	-44.1723	1.44e-38	4.39e-37	5.38539	NOX4
ENSSSCG00000027093	9	22900163	22961810	-33.4118	1.86e-84	2.18e-82	6.10311	FOLH1B
ENSSSCG00000014933	9	23138348	23141976	-28.2907	1.08e-11	8.09e-11	2.91964	NAALAD2
ENSSSCG00000014959	9	26687279	26756933	-32.0749	7.81e-16	8.03e-15	2.76006	PIWIL4
ENSSSCG00000014960	9	26826062	26965516	-35.0673	8.12e-62	4.99e-60	3.54571	AMOTL1
ENSSSCG00000024022	9	32329418	32426470	-32.8441	6.68e-09	3.92e-08	2.48829	TRPC6
ENSSSCG00000014979	9	32445479	32625758	-28.7014	4.72e-16	4.93e-15	3.94699	CEP126
ENSSSCG00000014978	9	32606569	32711031	-27.5745	1.07e-05	4.29e-05	6.1262	ANGPTL5
ENSSSCG00000014984	9	33381264	33381264	-25.9048	3.11e-30	6.9e-29	11.1754	MMP27
ENSSSCG00000014994	9	34384860	34625959	-40.9441	1.07e-13	9.43e-13	2.3246	PDGFD
ENSSSCG00000030565	9	35437021	35803482	-54.3744	9.89e-12	7.44e-11	2.33969	GRIA4
ENSSSCG00000015001	9	36284251	36342911	-29.5509	6.9e-07	3.25e-06	2.12689	SLC35F2
ENSSSCG00000015015	9	38486785	38584742	-27.8215	0.00106759	0.00305627	2.45322	ARHGAP20
ENSSSCG00000015018	9	39025461	39033194	-33.687	0.0120407	0.0270228	3.62815	C11orf53
ENSSSCG00000032941	9	39382060	39433756	-33.7825	8.26e-20	1.09e-18	2.39034	SIK2
ENSSSCG00000015045	9	40632233	40959285	-26.3521	1.72e-44	6.42e-43	5.18217	NCAM1
ENSSSCG00000015048	9	41074615	41125229	-29.0361	5.23e-10	3.42e-09	6.16904	DRD2
ENSSSCG00000024497	9	41572256	41572256	-33.3966	8.71e-11	6.09e-10	7.27775	HTR3A
ENSSSCG00000015135	9	48451120	48571896	-49.6402	1.91e-58	1.09e-56	4.01314	SORL1
ENSSSCG00000022961	9	50002608	50095021	-26.1978	2.63e-81	2.83e-79	5.10346	CLMP
ENSSSCG00000015175	9	51056538	51115636	-46.9786	4.84e-10	3.17e-09	2.18282	VWA5A
ENSSSCG00000015205	9	52112718	52112718	-29.308	0.000501534	0.00152944	2.93361	HEPACAM
ENSSSCG00000015253	9	57975952	58962982	-28.7822	1.61e-25	2.9e-24	9.97302	NTM
ENSSSCG00000037534	9	59033957	60120458	-34.7435	2.43e-15	2.42e-14	7.63628	OPCML
ENSSSCG00000015267	9	63810857	63854504	-51.309	3.89e-31	9.01e-30	3.75987	FMO2
ENSSSCG00000015273	9	64421182	64447447	-47.2084	7.47e-12	5.68e-11	2.06815	ATP2B4
ENSSSCG00000021487	9	66246552	66253223	-25.9295	1.89e-12	1.5e-11	3.05724	MFSD4A
ENSSSCG00000015297	9	68249027	68471047	-34.6562	7.98e-23	1.22e-21	2.90289	ADAM22
ENSSSCG00000015301	9	70294341	70294341	-25.3759	3.49e-21	4.92e-20	8.08333	STEAP1
ENSSSCG00000015326	9	74170229	74187478	-32.9529	3.62e-94	5.35e-92	5.83163	COL1A2
ENSSSCG00000015328	9	74404628	74470302	-36.8007	6.94e-30	1.52e-28	2.6058	SGCE
ENSSSCG00000023592	9	77193596	77211271	-33.3129	0.00149	0.00414467	4.39805	TAC1
ENSSSCG00000015342	9	77680009	77835817	-56.9326	3.05e-13	2.59e-12	3.93635	COL28A1
ENSSSCG00000015355	9	83570613	84508931	-47.733	3.75e-54	1.89e-52	6.51894	DGKB
ENSSSCG00000015357	9	84946340	85015043	-30.1162	3.38e-45	1.28e-43	4.89442	MEOX2
ENSSSCG00000015368	9	87444383	88191389	-28.5714	2.31e-08	1.28e-07	2.47298	HDAC9
ENSSSCG00000015377	9	89592624	89742055	-28.6131	0.000516416	0.00157178	3.83195	ABCB5
ENSSSCG00000024485	9	92544033	92817773	-25.6516	1.13e-11	8.49e-11	2.13194	RUNDC3B
ENSSSCG00000015394	9	93539209	93725583	-26.0448	3.27e-27	6.37e-26	4.85229	ELAPOR2
ENSSSCG00000015398	9	96063226	96391052	-39.8459	2.33e-14	2.16e-13	4.00114	SEMA3A
ENSSSCG00000015399	9	96677360	96944838	-25.2941	0.000446987	0.00137682	2.93199	SEMA3E
ENSSSCG00000023784	9	99248505	99433947	-25.732	8.76e-34	2.24e-32	4.49258	SEMA3C
ENSSSCG00000015405	9	99650439	99786447	-32.2828	6.42e-17	7.12e-16	3.20773	CD36
ENSSSCG00000015407	9	100178569	100261665	-26.9528	4.25e-28	8.59e-27	3.54934	GNAI1
ENSSSCG00000015412	9	102796945	102915414	-25.4295	1.82e-10	1.24e-09	3.33005	CCDC146
ENSSSCG00000035554	9	104282484	104831219	-26.0684	1.43e-28	2.96e-27	5.00325	LHFPL3
ENSSSCG00000015433	9	105862016	105862422	-30.2475	3.13e-08	1.71e-07	2.55758	CDHR3
ENSSSCG00000037706	9	106846058	106916733	-37.8788	2.4e-28	4.93e-27	3.32256	PRKAR2B
ENSSSCG00000015444	9	107681006	107749992	-44.6693	1.3e-12	1.05e-11	2.32682	LAMB1
ENSSSCG00000035299	9	108402060	108408407	-30	2.46e-34	6.44e-33	7.19063	SFRP4
ENSSSCG00000020963	9	108422894	108451441	-30.6639	3.98e-27	7.73e-26	4.5128	EPDR1
ENSSSCG00000024136	9	108801407	108969049	-35.749	2.62e-08	1.45e-07	2.89083	AMPH
ENSSSCG00000021059	9	113832071	113858070	-34.9165	1.29e-84	1.53e-82	9.22807	ADORA1
ENSSSCG00000030681	9	113900021	113900021	-33.7995	8.14e-05	0.00028642	2.34777	MYBPH
ENSSSCG00000015507	9	117170694	117221233	-32.8571	0.00585813	0.0142976	2.27637	TNN
ENSSSCG00000015508	9	117367603	117775923	-42.877	0.000258104	0.00083151	3.90279	TNR
ENSSSCG00000015513	9	118665829	118972793	-27.9422	1.35e-13	1.18e-12	7.37546	ASTN1
ENSSSCG00000015515	9	118990375	119099123	-25.9957	1.61e-18	1.96e-17	8.79645	BRINP2
ENSSSCG00000015528	9	121135280	121195631	-41.3759	0.000926524	0.00268397	2.09772	AXDND1
ENSSSCG00000015538	9	122514765	122514765	-38.0604	6.71e-18	7.92e-17	2.68181	KIAA1614
ENSSSCG00000026983	9	124211217	124211217	-27.4088	3.28e-20	4.39e-19	5.11066	SHCBP1L
ENSSSCG00000015555	9	124294842	124424636	-25.5939	9.21e-62	5.62e-60	3.35105	LAMC1
ENSSSCG00000015556	9	124436994	124482835	-38.0578	3.66e-36	1.03e-34	3.5408	LAMC2
ENSSSCG00000030217	9	125162564	125287709	-27.2572	0.000919896	0.00266793	2.23152	COLGALT2
ENSSSCG00000015567	9	126024429	126174986	-25.0472	4.77e-05	0.000175059	2.63859	NIBAN1
ENSSSCG00000023451	9	128357511	128663403	-27.0833	9.72e-12	7.32e-11	5.5979	KCNK2
ENSSSCG00000015598	9	130876132	130973863	-26.0421	5.76e-16	5.96e-15	2.24043	PACC1
ENSSSCG00000026404	9	132751444	132752971	-39.2253	1.63e-11	1.21e-10	2.8806	SERTAD4
ENSSSCG00000039946	9	134911120	134927145	-26.9742	3.03e-16	3.21e-15	3.20301	CD34
ENSSSCG00000015627	9	136104046	136190453	-25.5255	0.000526964	0.00160168	2.12144	ZPBP
ENSSSCG00000010814	10	6710802	7028439	-25.2294	1.31e-10	8.99e-10	2.89163	ESRRG
ENSSSCG00000010816	10	8361976	8408120	-35.8276	4.27e-40	1.37e-38	3.77104	TGFB2
ENSSSCG00000010825	10	9986640	10075704	-26.5632	1.96e-201	1.6e-198	4.64576	MARK1
ENSSSCG00000024288	10	14329635	14329840	-25.8588	1.02e-12	8.27e-12	2.87208	STUM
ENSSSCG00000021132	10	15418306	15720194	-36.3095	0.0113019	0.0255783	3.35625	PLD5
ENSSSCG00000035136	10	16212900	16257840	-38.8109	1.54e-16	1.66e-15	2.02985	SDCCAG8
ENSSSCG00000021897	10	20132627	20328011	-25.1121	9.19e-09	5.32e-08	4.77016	CRB1
ENSSSCG00000010915	10	23945560	24102171	-30.0055	1.7e-14	1.6e-13	2.20278	NAV1
ENSSSCG00000010947	10	27654860	27654860	-26.9683	3.52e-09	2.13e-08	3.65993	FBP2
ENSSSCG00000010959	10	30036134	30434178	-38.7211	6.05e-15	5.85e-14	4.05697	NTRK2
ENSSSCG00000010980	10	32423609	32423609	-30.2353	0.00228847	0.0061253	2.6655	C9orf24
ENSSSCG00000011002	10	33661703	33671752	-25.5562	0.00678809	0.0162788	2.26321	TMEM215
ENSSSCG00000029783	10	39126879	39166816	-32.9462	4.09e-09	2.46e-08	3.3629	MKX
ENSSSCG00000011020	10	40978964	40979419	-30.4828	4.75e-39	1.48e-37	3.64049	JCAD
ENSSSCG00000011025	10	42047587	42197034	-26.0312	2.17e-10	1.46e-09	2.06045	ZEB1
ENSSSCG00000011030	10	43129530	43416205	-37.2806	4.58e-07	2.2e-06	2.03143	CUBN
ENSSSCG00000011033	10	43529215	43530990	-43.3145	4.21e-35	1.13e-33	3.98681	VIM
ENSSSCG00000038007	10	43931482	43931482	-35.4701	3.21e-21	4.53e-20	2.42659	HACD1
ENSSSCG00000011037	10	44056068	44102376	-26.2564	1.94e-05	7.54e-05	2.1647	TMEM236
ENSSSCG00000011043	10	45362206	45362206	-25.5182	1e-07	5.19e-07	6.28152	C1QL3
ENSSSCG00000038536	10	49858744	50186326	-32.2762	0.00163987	0.00452159	4.2362	GPR158
ENSSSCG00000028135	10	50392345	50438843	-31.2671	3.45e-44	1.28e-42	2.84928	PRTFDC1
ENSSSCG00000032444	10	54276567	54679733	-28.0767	5.34e-11	3.8e-10	2.11878	PLXDC2
ENSSSCG00000011102	10	56313397	56434987	-25.1838	4.08e-24	6.76e-23	2.2691	NRP1
ENSSSCG00000011110	10	59069137	59149092	-29.3314	7.3e-36	2.03e-34	4.58645	CCDC3
ENSSSCG00000011129	10	63708907	63750739	-28.965	1.18e-40	3.85e-39	3.43782	ITIH5
ENSSSCG00000011133	10	64818097	64852127	-36.9681	0.00113209	0.00322269	2.10731	PFKFB3
ENSSSCG00000022849	10	64947704	65000426	-37.7342	3.56e-15	3.5e-14	3.76755	IL2RA
ENSSSCG00000011158	10	67027894	67027929	-52.2322	5.94e-61	3.53e-59	2.16272	PFKP
ENSSSCG00000025308	11	1038599	1055178	-37.4869	9.17e-24	1.48e-22	2.8118	IL17D
ENSSSCG00000030113	11	3816108	3816108	-30.9313	0.00286333	0.00748577	2.64537	SHISA2
ENSSSCG00000009320	11	5669108	5780709	-31.994	1.45e-30	3.27e-29	2.49671	FLT1
ENSSSCG00000009331	11	7559584	7559584	-35.5994	7.11e-38	2.1e-36	6.2777	MEDAG
ENSSSCG00000046261	11	7577936	7592818	-26.2957	2.5e-30	5.59e-29	5.86509	TEX26
ENSSSCG00000009336	11	8262112	8314610	-42.324	1.27e-21	1.84e-20	10.1878	RXFP2
ENSSSCG00000009338	11	8339181	8615659	-42.1386	4.25e-19	5.38e-18	2.13774	FRY
ENSSSCG00000033919	11	11825701	12196331	-34.919	8.72e-46	3.35e-44	5.61396	DCLK1
ENSSSCG00000040557	11	12578956	12603158	-31.8747	1.2e-20	1.65e-19	5.76813	SERTM1
ENSSSCG00000009357	11	12705165	12749391	-39.2595	1.79e-08	1.01e-07	2.20346	SMAD9
ENSSSCG00000009377	11	15682311	15694020	-30.9882	1.92e-19	2.48e-18	2.75221	THSD1
ENSSSCG00000009399	11	18987445	19014695	-27.0402	7.91e-14	7.05e-13	2.55898	CYSLTR2
ENSSSCG00000033908	11	22909109	22909109	-48.6486	1.03e-06	4.76e-06	6.9834	SMIM2
ENSSSCG00000021818	11	23242918	23894530	-29.5852	1.38e-13	1.21e-12	7.28106	ENOX1
ENSSSCG00000009428	11	24307869	24323904	-34.0721	0.0207404	0.0437247	3.91713	FAM216B
ENSSSCG00000009444	11	26352971	26379535	-26.2703	3.74e-13	3.15e-12	6.1698	OLFM4
ENSSSCG00000009446	11	30506269	30616691	-34.9393	7.73e-45	2.91e-43	4.11238	PCDH17
ENSSSCG00000038842	11	38522528	39459057	-40.6847	2.66e-25	4.72e-24	6.16154	PCDH9
ENSSSCG00000009456	11	42028895	42422801	-27.4367	0.00322888	0.00834344	4.49049	KLHL1
ENSSSCG00000009457	11	43765573	44124309	-29.2411	4.48e-13	3.75e-12	2.32049	DACH1
ENSSSCG00000009468	11	48939008	49035917	-35.1415	3.93e-05	0.000145982	2.58437	KCTD12
ENSSSCG00000009482	11	52152787	52152787	-31.378	4.22e-61	2.53e-59	2.808	SPRY2
ENSSSCG00000009486	11	56505145	56523362	-29.1109	5.7e-26	1.05e-24	4.96717	SLITRK6
ENSSSCG00000009489	11	62442960	63540397	-29.8763	4.69e-30	1.04e-28	3.95562	GPC6
ENSSSCG00000009492	11	63738043	63738043	-26.9881	1.26e-20	1.74e-19	2.57188	GPR180
ENSSSCG00000009502	11	65321204	65481386	-33.8387	6.54e-27	1.26e-25	2.87708	UGGT2
ENSSSCG00000022112	11	67773547	68129826	-26.5152	2.77e-26	5.2e-25	2.49525	DOCK9
ENSSSCG00000038949	11	69725233	70027104	-30	9.96e-27	1.91e-25	7.65949	NALCN
ENSSSCG00000009526	11	70052951	70251207	-39.1929	5.75e-94	8.45e-92	10.202	ITGBL1
ENSSSCG00000009535	11	74194173	74197490	-39.1477	4.11e-10	2.71e-09	2.24486	EFNB2
ENSSSCG00000009545	11	77056623	77067291	-36.0307	2.1e-30	4.71e-29	3.7275	COL4A2
ENSSSCG00000009565	11	78867898	78867898	-30.4016	4.6e-51	2.09e-49	4.94941	GAS6
ENSSSCG00000024357	12	6809227	6809268	-26.7462	1.03e-05	4.14e-05	3.86296	DNAI2
ENSSSCG00000017277	12	14644645	14644645	-27.8815	2.5e-53	1.22e-51	3.00246	PECAM1
ENSSSCG00000017282	12	15029691	15029691	-33.1583	3.24e-09	1.97e-08	4.11339	SCN4A
ENSSSCG00000023612	12	15388631	15392974	-30.764	0.000518076	0.00157618	4.36397	APPRIS=A2
ENSSSCG00000017296	12	15392974	15810091	-37.9578	8.05e-41	2.66e-39	3.44473	ACE
ENSSSCG00000017298	12	15465998	16028982	-27.0452	1.15e-28	2.39e-27	3.28954	TANC2
ENSSSCG00000017299	12	15978600	16102735	-44.5829	3.15e-07	1.54e-06	4.60931	MARCHF10
ENSSSCG00000017300	12	16088920	17656416	-25.3178	4.02e-19	5.1e-18	3.54384	MRC2
ENSSSCG00000017317	12	17656416	18558528	-26.4117	9.95e-09	5.74e-08	2.83622	WNT3
ENSSSCG00000021306	12	18535714	19288897	-26.6451	1.7e-13	1.47e-12	2.78662	GJC1
ENSSSCG00000017376	12	19438181	19438867	-26.1028	3.8e-33	9.54e-32	5.2196	MEOX1
ENSSSCG00000035446	12	20369659	20369659	-30.4926	2.32e-21	3.32e-20	3.60352	CAVIN1
ENSSSCG00000017427	12	20937426	20937426	-34.2377	4.04e-31	9.36e-30	6.40756	HAP1
ENSSSCG00000017461	12	21664931	21664931	-28.5607	0.00185061	0.0050546	2.89066	KRT28
ENSSSCG00000017470	12	21929044	21929044	-31.5782	0.00959705	0.0221476	2.62151	TNS4
ENSSSCG00000018058	12	23592809	23659356	-50.2801	8.31e-12	6.29e-11	3.0075	ARHGAP23
ENSSSCG00000017538	12	24857312	24857433	-52.6746	1.77e-07	8.93e-07	3.53414	HOXB7
ENSSSCG00000017537	12	24861530	24861924	-32.4385	1.43e-10	9.81e-10	6.52534	HOXB8
ENSSSCG00000017589	12	26174949	26175002	-31.3269	0.000577701	0.00174267	2.86586	DLX3
ENSSSCG00000017585	12	26309590	26309590	-38.5856	0.00180356	0.00493711	2.02309	SAMD14
ENSSSCG00000017583	12	26370448	26370448	-26.5374	5.72e-25	9.95e-24	6.76961	SGCA
ENSSSCG00000036135	12	26401791	26401946	-25.8759	3.48e-58	1.96e-56	5.74157	COL1A1
ENSSSCG00000037168	12	26476228	26476397	-54.5034	1.07e-08	6.15e-08	2.75682	TMEM92
ENSSSCG00000034440	12	39754578	39764985	-25.7242	1.4e-14	1.32e-13	3.73498	MMP28
ENSSSCG00000017797	12	46282853	46282853	-28.4901	8.68e-20	1.14e-18	3.36263	SLC6A4
ENSSSCG00000017810	12	47129943	47130013	-30.765	2.31e-19	2.97e-18	2.71348	TLCD3A
ENSSSCG00000017978	12	53258891	53269449	-29.3506	2.29e-10	1.54e-09	6.73474	ALOX15B
ENSSSCG00000017995	12	54593424	54638618	-34.9198	9.59e-10	6.15e-09	2.97486	USP43
ENSSSCG00000039056	12	54765361	54953392	-25.0678	3.15e-23	4.93e-22	2.5353	GAS7
ENSSSCG00000037832	12	58699793	58699793	-25.1736	7.07e-16	7.28e-15	2.06232	PMP22
ENSSSCG00000018031	12	59045597	59053128	-30.7941	2.52e-09	1.55e-08	2.13024	ZNF287
ENSSSCG00000037430	13	1821772	1959381	-54.9383	1.45e-70	1.12e-68	6.25318	COL6A6
ENSSSCG00000024938	13	2546581	2568352	-41.1313	2.26e-08	1.26e-07	2.30051	SH3BP5
ENSSSCG00000011195	13	3337584	3367585	-38.7559	1.75e-09	1.09e-08	3.80361	GALNT15
ENSSSCG00000011208	13	8235510	8554163	-25.6494	1.75e-29	3.78e-28	5.65977	ZNF385D
ENSSSCG00000011217	13	13747730	13904876	-29.118	0.00272474	0.00715824	2.82231	NEK10
ENSSSCG00000036381	13	15706636	16467539	-30.7449	1.33e-15	1.34e-14	2.45515	RBMS3
ENSSSCG00000024119	13	18903953	18957896	-44.3441	2.17e-38	6.58e-37	2.37126	GLB1
ENSSSCG00000039054	13	18990803	18990803	-33.2194	7.01e-28	1.4e-26	2.75916	CRTAP
ENSSSCG00000011238	13	20941699	21090266	-26.5455	1.18e-08	6.75e-08	5.93463	ARPP21
ENSSSCG00000011241	13	22061031	22061031	-40.9281	1.03e-42	3.61e-41	7.99977	DCLK3
ENSSSCG00000025846	13	24014508	24014508	-26.7978	0.000171483	0.000571712	2.12942	CCR8
ENSSSCG00000011295	13	26631721	26716982	-28.013	6.6e-20	8.74e-19	2.32261	SNRK
ENSSSCG00000011299	13	28225975	28225975	-30.0855	8.13e-69	5.94e-67	3.49889	CLEC3B
ENSSSCG00000027019	13	36227569	37022193	-26.9588	3.63e-16	3.82e-15	7.89786	CACNA2D3
ENSSSCG00000024417	13	37388581	38370373	-30.4912	0.00837795	0.0196177	3.86543	ERC2
ENSSSCG00000011463	13	38956845	38980200	-40.9091	4.33e-12	3.34e-11	3.64865	IL17RD
ENSSSCG00000027617	13	44927039	45130507	-26.0296	9.45e-05	0.000329004	4.60663	SYNPR
ENSSSCG00000011495	13	45666496	45971412	-47.7472	1.8e-25	3.23e-24	2.70301	PRICKLE2
ENSSSCG00000011496	13	46052711	46203224	-27.0285	2.85e-25	5.04e-24	4.06287	ADAMTS9
ENSSSCG00000033199	13	50138549	50355271	-28.8427	8.76e-06	3.57e-05	3.55626	TAFA4
ENSSSCG00000011519	13	54212310	54306683	-43.6096	1.02e-20	1.41e-19	5.9025	GXYLT2
ENSSSCG00000011521	13	54779280	54835719	-25.118	4.19e-47	1.71e-45	3.89215	PDZRN3
ENSSSCG00000011522	13	55644692	56015125	-28.0868	7.73e-30	1.69e-28	7.82031	CNTN3
ENSSSCG00000011524	13	56802639	57034103	-44.2008	5.51e-19	6.91e-18	4.94129	CHL1
ENSSSCG00000023806	13	60389203	60435870	-30.2343	2.65e-07	1.31e-06	5.45353	LRRN1
ENSSSCG00000011538	13	64986075	64998310	-42.0455	5.13e-30	1.13e-28	2.19996	LMCD1
ENSSSCG00000011577	13	67186614	67186614	-27.2544	0.0230798	0.0480824	2.95277	SLC6A1
ENSSSCG00000011576	13	67220335	67393543	-30.1678	3.66e-06	1.57e-05	3.14351	HRH1
ENSSSCG00000023225	13	68053679	68195746	-30.2256	5.65e-08	3.01e-07	4.25148	SYN2
ENSSSCG00000011579	13	68300235	68438384	-51.8952	1.04e-69	7.82e-68	7.75259	PPARG
ENSSSCG00000011598	13	69589604	69727621	-41.6422	2.05e-24	3.44e-23	2.23233	FGD5
ENSSSCG00000011609	13	70753740	70818867	-26.4103	6.89e-77	6.2e-75	4.91211	FBLN2
ENSSSCG00000036503	13	75025797	75059056	-28.841	1.44e-12	1.16e-11	2.70383	RAB6B
ENSSSCG00000011646	13	75746676	75777608	-44.4008	7.16e-24	1.17e-22	7.93388	KY
ENSSSCG00000024492	13	75902447	76345988	-40.0673	2.82e-09	1.72e-08	2.9505	EPHB1
ENSSSCG00000027467	13	78856663	78889038	-26.5514	6.85e-47	2.77e-45	2.86646	DZIP1L
ENSSSCG00000027443	13	79212882	79212882	-40.2709	1.36e-59	7.95e-58	3.21628	MRAS
ENSSSCG00000027505	13	79261236	79279617	-25.2455	9.04e-17	9.92e-16	2.8613	ESYT3
ENSSSCG00000011666	13	80804582	81438799	-25.674	1.67e-07	8.45e-07	2.79636	CLSTN2
ENSSSCG00000036855	13	81745829	81795815	-33.9593	1.91e-24	3.22e-23	2.75128	SLC25A36
ENSSSCG00000034369	13	81863530	81925013	-31.1506	1.32e-28	2.74e-27	5.21502	SPSB4
ENSSSCG00000011677	13	82947836	83029192	-32.6667	2.91e-27	5.68e-26	3.15091	GK5
ENSSSCG00000022031	13	83814702	83815057	-33.2154	3.1e-33	7.81e-32	2.37688	CHST2
ENSSSCG00000011693	13	87718543	87719082	-48.1315	3.05e-19	3.9e-18	8.13186	ZIC4
ENSSSCG00000011692	13	87742307	87753170	-57.6923	8.55e-23	1.31e-21	9.75902	ZIC1
ENSSSCG00000030260	13	90185329	90185329	-27.2274	1.02e-09	6.51e-09	2.012	PFN2
ENSSSCG00000011723	13	95015924	95125340	-59.0333	2.36e-77	2.17e-75	8.15866	MME
ENSSSCG00000025238	13	97879575	97892340	-33.2016	9.86e-71	7.6e-69	5.3929	SHOX2
ENSSSCG00000035935	13	99929841	99933683	-43.2692	0.00135798	0.00381158	3.49946	C3orf80
ENSSSCG00000021774	13	100771490	100795016	-26.8	3.24e-70	2.47e-68	4.0421	B3GALNT1
ENSSSCG00000011735	13	104291996	104384310	-37.6468	0.0227763	0.0475572	3.43217	SI
ENSSSCG00000011747	13	109070638	109070638	-37.7743	2.56e-05	9.78e-05	4.98569	CLDN11
ENSSSCG00000011756	13	112032657	112729271	-28.0952	0.00680074	0.0163003	3.76208	NLGN1
ENSSSCG00000037583	13	117452925	117509891	-31.3043	0.000234463	0.000762254	2.21601	GNB4
ENSSSCG00000011766	13	117852667	118092056	-31.2251	0.00100302	0.00288508	3.98551	PEX5L
ENSSSCG00000021749	13	121154032	121372188	-25.5289	3.01e-22	4.5e-21	3.54277	MCF2L2
ENSSSCG00000038724	13	122972962	123061720	-32.5974	6.66e-32	1.6e-30	3.00547	C3orf70
ENSSSCG00000011812	13	126645181	126865141	-31.8381	0.000684555	0.0020341	4.36172	TPRG1
ENSSSCG00000038584	13	129239590	129819927	-26.0201	1.46e-19	1.9e-18	5.95728	FGF12
ENSSSCG00000026868	13	131349388	131349388	-27.0061	0.0183887	0.0393657	2.76004	LRRC15
ENSSSCG00000011831	13	132521537	132562494	-35.9474	3.31e-102	6.19e-100	9.8458	APOD
ENSSSCG00000039426	13	139842588	139844465	-26.6008	3.91e-34	1.02e-32	2.68907	FSTL1
ENSSSCG00000026224	13	140850196	140925770	-31.1137	3.75e-28	7.62e-27	3.15934	ARHGAP31
ENSSSCG00000011903	13	140987626	141007461	-33.0829	3.75e-35	1.01e-33	4.07111	B4GALT4
ENSSSCG00000027941	13	143679909	144307306	-49.5238	1.18e-44	4.42e-43	4.01112	LSAMP
ENSSSCG00000011911	13	145780258	145809066	-32.4332	5.2e-14	4.7e-13	3.01675	DRD3
ENSSSCG00000025826	13	146652281	146652288	-35.0926	3.96e-13	3.32e-12	2.69303	BOC
ENSSSCG00000011928	13	147188022	147216099	-26.449	7.15e-141	2.97e-138	5.05134	CCDC80
ENSSSCG00000011959	13	158033877	158272863	-25.9996	7.55e-93	1.07e-90	4.79096	ABI3BP
ENSSSCG00000011965	13	158421117	158518531	-26.6748	4.11e-23	6.4e-22	3.51292	TMEM45A
ENSSSCG00000011973	13	159211168	159365854	-35.6988	2.2e-11	1.61e-10	2.42955	COL8A1
ENSSSCG00000022895	13	162363999	162479618	-44.3489	2.02e-39	6.39e-38	3.54917	CRYBG3
ENSSSCG00000026130	13	166592882	166945779	-36.1957	2.53e-15	2.51e-14	2.84721	EPHA3
ENSSSCG00000012004	13	179124382	179176916	-43.9459	0.0141982	0.0312976	3.31116	LIPI
ENSSSCG00000012018	13	182411622	182831447	-34.6535	3.2e-21	4.53e-20	3.94099	CHODL
ENSSSCG00000012019	13	182847617	182991649	-28.6104	0.000221282	0.000722708	2.25531	TMPRSS15
ENSSSCG00000012020	13	185172514	185674543	-26.8522	4.45e-05	0.000163923	4.46417	NCAM2
ENSSSCG00000023028	13	189174928	189267499	-25.4225	3.42e-22	5.1e-21	3.31799	JAM2
ENSSSCG00000012022	13	189431394	189719807	-29.091	1.65e-47	6.84e-46	2.9993	APP
ENSSSCG00000037935	13	189961704	190071445	-32.2978	1.82e-32	4.44e-31	4.29346	CYYR1
ENSSSCG00000012027	13	190361245	190417613	-47.619	8.8e-17	9.66e-16	4.44991	ADAMTS5
ENSSSCG00000021598	13	196096680	196161499	-47.108	2.31e-05	8.85e-05	2.75487	EVA1C
ENSSSCG00000012050	13	198097727	198155039	-27.3589	1.26e-13	1.1e-12	3.55855	RCAN1
ENSSSCG00000022318	13	202000609	202281229	-34.5658	2.11e-11	1.55e-10	2.38952	ERG
ENSSSCG00000009593	14	2810032	3037022	-25.558	7.45e-37	2.15e-35	3.14574	ROR2
ENSSSCG00000040631	14	4110539	4136444	-28.9392	9.86e-251	1.98e-247	14.0936	LPL
ENSSSCG00000028559	14	4356213	4385934	-29.8701	8.43e-23	1.29e-21	2.50744	LZTS1
ENSSSCG00000009605	14	5752057	5812530	-28.6268	2.28e-31	5.32e-30	6.18218	GFRA2
ENSSSCG00000009630	14	6944367	6945192	-37.2475	2.83e-06	1.23e-05	2.87908	EGR3
ENSSSCG00000009631	14	6975468	7144614	-25.8259	6.52e-11	4.6e-10	3.73343	PEBP4
ENSSSCG00000033608	14	7460806	7545050	-32.7315	4.32e-110	9.34e-108	6.68464	LOXL2
ENSSSCG00000009649	14	8988020	8994937	-27.1605	0.0041747	0.010527	4.66005	NEFL
ENSSSCG00000009652	14	9505399	9505399	-45.2248	1.91e-14	1.78e-13	2.51689	KCTD9
ENSSSCG00000009655	14	9813199	10008200	-25.8145	1.31e-43	4.75e-42	12.8276	EBF2
ENSSSCG00000030130	14	10435227	10543863	-27.1226	7.71e-30	1.69e-28	2.8065	DPYSL2
ENSSSCG00000009662	14	10983555	11011823	-28.1049	1.14e-39	3.63e-38	6.68773	STMN4
ENSSSCG00000020846	14	11406244	11406244	-25.6808	5.42e-22	8.02e-21	2.98699	SCARA3
ENSSSCG00000009735	14	22863051	22863051	-25.9988	0.00333562	0.00859551	2.36707	P2RX2
ENSSSCG00000009745	14	24055137	24229259	-41.5149	2.19e-40	7.09e-39	2.7172	ADGRD1
ENSSSCG00000009778	14	29486218	29498699	-26.9078	4.38e-43	1.55e-41	2.07422	RILPL2
ENSSSCG00000009784	14	29927168	29927264	-30.9394	1.08e-25	1.97e-24	2.67733	ABCB9
ENSSSCG00000009787	14	30034360	30041610	-47.515	1.91e-34	5.04e-33	2.15463	CCDC62
ENSSSCG00000009867	14	37777636	37825422	-40.8485	3.48e-13	2.94e-12	7.85425	TBX5
ENSSSCG00000009935	14	41496084	41561745	-30.1914	0.00068876	0.00204494	2.00593	MYO1H
ENSSSCG00000010142	14	53711608	54401471	-34.6912	9.73e-08	5.06e-07	2.82694	RYR2
ENSSSCG00000010170	14	58600921	59048145	-38.2227	3.05e-16	3.22e-15	2.41661	DISC1
ENSSSCG00000021027	14	59857698	59933048	-30.0389	5.5e-05	0.000199178	2.54534	PGBD5
ENSSSCG00000010209	14	62647639	62921541	-31.8775	1.78e-20	2.42e-19	3.06409	FAM13C
ENSSSCG00000036446	14	73424742	73557565	-32.4263	8.64e-17	9.51e-16	2.02216	PALD1
ENSSSCG00000010348	14	85441118	85441138	-33.9145	1.31e-07	6.69e-07	2.9345	CDHR1
ENSSSCG00000010352	14	86537543	87231835	-32.7474	2.11e-12	1.67e-11	7.1462	GRID1
ENSSSCG00000010376	14	88521706	88521706	-28.3168	4.86e-07	2.33e-06	3.09887	GDF10
ENSSSCG00000010381	14	89213907	89335902	-34.448	7.28e-08	3.83e-07	2.13381	ARHGAP22
ENSSSCG00000010385	14	89604721	89731480	-38.3226	1.64e-13	1.43e-12	2.68335	VSTM4
ENSSSCG00000010404	14	90890306	90892674	-27.8765	1.62e-06	7.31e-06	2.34564	ALOX5
ENSSSCG00000010476	14	104770708	104944792	-28.9324	5.66e-13	4.71e-12	2.96174	MYOF
ENSSSCG00000010530	14	109259303	109375679	-37.7591	1.44e-26	2.74e-25	3.73584	CRTAC1
ENSSSCG00000010535	14	109771894	110462797	-27.8879	0.0179316	0.0384805	2.66821	HPSE2
ENSSSCG00000010552	14	111426183	111426183	-31.8694	0.0033377	0.00859842	3.52286	PKD2L1
ENSSSCG00000006164	14	111572651	111576666	-31.693	0.0204029	0.0431369	2.41847	WNT8B
ENSSSCG00000022429	14	112157385	112157385	-29.7059	3.43e-46	1.34e-44	4.08943	KAZALD1
ENSSSCG00000010601	14	114394128	114394137	-32.0804	0.000806161	0.00236326	4.2554	CALHM1
ENSSSCG00000010603	14	114472124	114472124	-27.3405	1.02e-25	1.86e-24	3.05341	NEURL1
ENSSSCG00000010604	14	114683154	114683154	-30	5.64e-31	1.3e-29	3.89693	SH3PXD2A
ENSSSCG00000010621	14	120471294	120587162	-42.5963	1.64e-19	2.13e-18	2.05235	ADD3
ENSSSCG00000010647	14	124395351	124395351	-31.0004	5.05e-16	5.25e-15	3.59554	ADRB1
ENSSSCG00000036758	14	126850941	126958824	-29.7774	7.79e-37	2.25e-35	4.62128	HSPA12A
ENSSSCG00000020671	14	127377756	127377756	-32.0319	4.76e-30	1.05e-28	2.43534	SLC18A2
ENSSSCG00000032558	14	127655613	127658365	-60.3571	4e-16	4.19e-15	7.98531	EMX2
ENSSSCG00000010687	14	129630886	129664761	-26.6595	3.64e-17	4.12e-16	2.22132	INPP5F
ENSSSCG00000037530	14	131630227	131842429	-26.7998	9.36e-26	1.71e-24	2.70536	TACC2
ENSSSCG00000010703	14	132053713	132088671	-61.1486	7.13e-15	6.85e-14	2.92405	HTRA1
ENSSSCG00000010746	14	135355914	135677321	-45.4445	3.46e-43	1.24e-41	4.09444	ADAM12
ENSSSCG00000010757	14	138832063	138991995	-43.2333	1.61e-20	2.21e-19	4.14074	EBF3
ENSSSCG00000010768	14	140940867	140984714	-26.3061	1.37e-09	8.59e-09	2.57073	CFAP46
ENSSSCG00000023716	15	859961	869461	-27.5988	3.76e-74	3.2e-72	7.23637	TNFAIP6
ENSSSCG00000023746	15	9654413	11503716	-26.4948	1.17e-19	1.53e-18	5.71118	LRP1B
ENSSSCG00000040715	15	12956650	13067820	-37.9722	4.5e-10	2.95e-09	3.58039	NXPH2
ENSSSCG00000040172	15	14089251	15050746	-53.2511	3.61e-05	0.000134845	3.82687	THSD7B
ENSSSCG00000040701	15	25564940	25609572	-25.7812	6.33e-25	1.1e-23	2.12652	GYPC
ENSSSCG00000015732	15	30084065	30084139	-39.3663	7.52e-06	3.1e-05	3.32896	TFCP2L1
ENSSSCG00000015743	15	31306163	31467138	-44.2249	4.61e-22	6.83e-21	2.08411	PTPN4
ENSSSCG00000020934	15	37966937	38070280	-26.871	5.76e-12	4.42e-11	2.71787	SPAG11
ENSSSCG00000030395	15	38721702	38778846	-59.4059	1.21e-18	1.47e-17	2.93521	ASB5
ENSSSCG00000045907	15	47227330	47277017	-33.2658	0.00552192	0.013543	2.16626	ADAM2
ENSSSCG00000015815	15	48059531	48097840	-40.3969	3.77e-47	1.54e-45	3.08067	FGFR1
ENSSSCG00000015825	15	48614149	48614149	-36.0755	8.82e-14	7.83e-13	2.14905	ADGRA2
ENSSSCG00000015850	15	55513201	55513201	-34.3373	4.1e-24	6.78e-23	3.51688	DUSP4
ENSSSCG00000035828	15	57140621	57330878	-25.6913	6.09e-10	3.96e-09	2.77348	ARHGEF4
ENSSSCG00000015864	15	59806525	59806712	-50.5215	3.45e-05	0.000129142	2.0957	MYO7B
ENSSSCG00000015866	15	60130988	60253264	-35.8089	2.58e-24	4.32e-23	2.632	FMNL2
ENSSSCG00000022671	15	61437883	62051102	-25.2738	2.52e-08	1.39e-07	6.13072	GALNT13
ENSSSCG00000036078	15	62303581	62421068	-48.1337	7.62e-10	4.92e-09	4.2948	KCNJ3
ENSSSCG00000034503	15	64297611	64297974	-25.3953	0.0225398	0.047126	3.13256	ERMN
ENSSSCG00000015873	15	64451207	64515197	-34.0067	5.34e-11	3.8e-10	3.94163	ACVR1C
ENSSSCG00000015895	15	68797045	68810370	-40.5882	1.63e-06	7.32e-06	6.32971	GCG
ENSSSCG00000015896	15	68828293	68906927	-34.0823	1.23e-15	1.24e-14	2.89316	FAP
ENSSSCG00000015914	15	72946080	73031194	-27.3689	6.28e-14	5.64e-13	4.09875	SCN7A
ENSSSCG00000022496	15	74405029	74752602	-30.6533	2.86e-35	7.74e-34	4.14043	STK39
ENSSSCG00000015935	15	75984906	75998471	-27.15	0.000724855	0.00214402	2.29814	CCDC173
ENSSSCG00000025049	15	77665595	77698745	-31.5676	1.56e-66	1.06e-64	2.85348	CYBRD1
ENSSSCG00000015954	15	78201119	78201242	-32.0408	0.00133432	0.00375139	4.7789	DLX2
ENSSSCG00000015969	15	80673141	80696988	-28.6119	4.24e-06	1.8e-05	3.77272	CHRNA1
ENSSSCG00000015981	15	81920633	81920741	-31.0417	1.09e-05	4.37e-05	5.10366	HOXD10
ENSSSCG00000015985	15	81973524	81974069	-64.9038	1.18e-31	2.79e-30	5.85265	HOXD3
ENSSSCG00000015986	15	81984161	81995750	-34.2595	9.72e-13	7.93e-12	7.21836	HOXD1
ENSSSCG00000023924	15	87608847	87957400	-26.5199	8.07e-33	2e-31	3.22507	PDE1A
ENSSSCG00000016030	15	91836875	91863593	-35.772	6.03e-06	2.51e-05	5.03481	ZSWIM2
ENSSSCG00000016031	15	92228785	92319307	-42.8571	4.66e-25	8.17e-24	2.75953	CALCRL
ENSSSCG00000016032	15	92341691	92410923	-35.8946	4.24e-10	2.79e-09	2.50452	TFPI
ENSSSCG00000016033	15	92849342	93254108	-31.1652	1.29e-29	2.8e-28	4.52941	GULP1
ENSSSCG00000016034	15	93572849	93609778	-37.8845	1.18e-272	4.32e-269	6.14278	COL3A1
ENSSSCG00000016035	15	93630501	93982778	-44.664	1.97e-211	1.97e-208	5.54762	COL5A2
ENSSSCG00000016056	15	95521859	95579168	-41.5989	3.58e-17	4.06e-16	2.14934	GLS
ENSSSCG00000026618	15	96469975	96477690	-45.3315	6.5e-47	2.63e-45	3.94133	CAVIN2
ENSSSCG00000037483	15	101441638	101503702	-38.5768	4.69e-14	4.25e-13	2.97155	RFTN2
ENSSSCG00000016083	15	101633590	101961604	-31.0327	8.37e-18	9.81e-17	3.4837	PLCL1
ENSSSCG00000035161	15	105270539	105270539	-26.5551	3.17e-31	7.37e-30	2.03675	TMEM237
ENSSSCG00000016130	15	109560028	109592451	-27.4074	8.24e-14	7.33e-13	3.03283	ZDBF2
ENSSSCG00000016151	15	112152882	112457958	-27.1593	1.18e-05	4.72e-05	2.82147	MAP2
ENSSSCG00000016160	15	113970243	114701056	-35.4925	0.00446799	0.0111809	3.57937	ERBB4
ENSSSCG00000016175	15	118204848	118270821	-28.434	1.05e-11	7.9e-11	3.24019	MREG
ENSSSCG00000027669	15	120120879	120145189	-46.0008	2.52e-11	1.83e-10	2.04907	TNS1
ENSSSCG00000016230	15	123364452	123507535	-27.4286	1.54e-13	1.34e-12	3.17649	EPHA4
ENSSSCG00000038149	15	124920102	124920102	-25.3515	2.64e-13	2.25e-12	3.16363	KCNE4
ENSSSCG00000021852	15	126114581	126121942	-29.9638	1.82e-18	2.2e-17	3.74666	FAM124B
ENSSSCG00000016258	15	130427435	130750732	-38.5037	2.67e-09	1.63e-08	2.9773	DNER
ENSSSCG00000016260	15	131041797	131076162	-28.9913	5.67e-17	6.31e-16	3.79222	SLC16A14
ENSSSCG00000016290	15	133115838	133166038	-32.4074	4.33e-16	4.53e-15	5.04804	EFHD1
ENSSSCG00000027331	15	137006709	137092255	-45.7608	2.41e-91	3.34e-89	4.92997	COL6A3
ENSSSCG00000022306	16	41691	65332	-27.25	1.78e-08	9.98e-08	2.98849	ROPN1L
ENSSSCG00000039609	16	154821	229079	-26.5217	8.45e-17	9.3e-16	4.15408	ANKRD33B
ENSSSCG00000028239	16	4779662	5178613	-47.072	2.06e-16	2.21e-15	2.73546	FBXL7
ENSSSCG00000026842	16	7970478	8583115	-26.3939	2.13e-09	1.31e-08	3.42092	CDH18
ENSSSCG00000016816	16	19559573	19916890	-33.0987	1.86e-72	1.51e-70	3.39257	ADAMTS12
ENSSSCG00000016841	16	21886951	21944302	-32.8049	4.54e-99	7.58e-97	9.8884	SLC1A3
ENSSSCG00000038727	16	22932295	22953744	-25.5428	1.46e-05	5.76e-05	5.04171	GDNF
ENSSSCG00000016848	16	23405063	23536172	-29.2543	6.69e-11	4.72e-10	2.35381	EGFLAM
ENSSSCG00000024439	16	25669544	25685149	-37.8205	1.76e-09	1.1e-08	2.36245	PTGER4
ENSSSCG00000016863	16	26527085	26603293	-37.9336	4.41e-54	2.21e-52	5.8766	OXCT1
ENSSSCG00000016878	16	28691225	28770993	-36.9752	6.62e-79	6.51e-77	7.82506	FGF10
ENSSSCG00000035012	16	39552624	39649404	-55.2158	8.92e-25	1.53e-23	2.43614	DEPDC1B
ENSSSCG00000016941	16	42682854	42958318	-35.9911	2.82e-33	7.1e-32	5.91926	RNF180
ENSSSCG00000016974	16	48398771	48499169	-36.2516	2.02e-38	6.13e-37	3.94178	MAP1B
ENSSSCG00000016976	16	48741291	49044498	-48.1774	1.87e-21	2.69e-20	2.76538	ZNF366
ENSSSCG00000029037	16	49193217	49193964	-44.1839	0.0124682	0.0278802	3.72239	DRD1
ENSSSCG00000034500	16	49766075	49766570	-29.4444	1.57e-14	1.48e-13	8.00624	MSX2
ENSSSCG00000017012	16	54561521	55225196	-36.834	3.1e-10	2.06e-09	2.11286	SLIT3
ENSSSCG00000035993	16	63171259	63172468	-32.8765	6.85e-28	1.37e-26	3.33599	C1QTNF2
ENSSSCG00000017046	16	64368039	64752684	-30.267	6.7e-28	1.34e-26	6.22617	EBF1
ENSSSCG00000017052	16	65712856	65809404	-27.856	3.52e-19	4.49e-18	2.20922	ADAM19
ENSSSCG00000017063	16	66458135	66892802	-28.2744	1.04e-102	1.96e-100	4.71911	SGCD
ENSSSCG00000017084	16	71473358	71496337	-27.8076	0.0120296	0.0270007	2.36508	FAT2
ENSSSCG00000017086	16	71594346	71693446	-26.0292	3.11e-114	7.45e-112	6.79493	SLC36A2
ENSSSCG00000038877	16	71694410	71725635	-26.5534	7.35e-09	4.3e-08	3.36137	SLC36A3
ENSSSCG00000017095	16	72489526	73330463	-29.066	5.42e-20	7.2e-19	3.18366	SEMA5A
ENSSSCG00000017101	16	74350186	74514925	-25.3764	9.74e-39	2.99e-37	6.21228	ADCY2
ENSSSCG00000006970	17	1200732	1641364	-28.0619	1.09e-10	7.57e-10	2.59503	DLC1
ENSSSCG00000021988	17	3310740	3511968	-28.6974	8.4e-27	1.61e-25	3.49462	TUSC3
ENSSSCG00000007000	17	8477272	8577981	-28.8025	4.49e-10	2.95e-09	2.66837	FAT1
ENSSSCG00000025822	17	10460383	10460383	-29.7628	3.35e-19	4.28e-18	2.68775	SFRP1
ENSSSCG00000007032	17	11210094	11214917	-38.0224	1.6e-20	2.19e-19	3.57633	PLAT
ENSSSCG00000032923	17	13727615	13735296	-27.7419	4.37e-12	3.38e-11	2.64131	PRND
ENSSSCG00000007052	17	15097001	15097268	-29.4358	1.45e-07	7.37e-07	2.44428	FERMT1
ENSSSCG00000007058	17	17921567	18405707	-25.3455	7.02e-121	2.09e-118	4.83213	PLCB4
ENSSSCG00000007063	17	18961197	18976678	-25.0669	4.02e-12	3.12e-11	7.69747	ANKEF1
ENSSSCG00000007112	17	29417322	29417406	-25.8507	1.13e-12	9.14e-12	7.53485	PAX1
ENSSSCG00000007139	17	31512059	31527167	-31.8794	1.92e-09	1.19e-08	3.14189	ADRA1D
ENSSSCG00000007147	17	31972271	31972325	-40.2477	5.52e-17	6.15e-16	2.45364	HSPA12B
ENSSSCG00000007155	17	32406687	32406710	-38.2234	4.5e-25	7.89e-24	2.53716	C20orf194
ENSSSCG00000007170	17	32855638	32856168	-34.6586	2.36e-17	2.7e-16	4.20306	CPXM1
ENSSSCG00000039392	17	34005163	34017814	-46.6073	1.13e-16	1.23e-15	3.28533	SNPH
ENSSSCG00000026605	17	41341316	41380594	-38.282	8.85e-09	5.13e-08	3.20388	BPI
ENSSSCG00000007350	17	41763424	41848988	-47.4409	5.34e-13	4.45e-12	2.29337	PPP1R16B
ENSSSCG00000024325	17	46188474	46188498	-42.5818	1.29e-15	1.3e-14	2.68593	SGK2
ENSSSCG00000033675	17	47538631	47540829	-27.8061	0.00864681	0.0201424	3.70394	SPAI-2
ENSSSCG00000039573	17	47592624	47603059	-29.3561	1.61e-13	1.4e-12	3.27691	SLPI
ENSSSCG00000007391	17	47633164	47633575	-25.7875	5.41e-23	8.36e-22	7.52844	MATN4
ENSSSCG00000007453	17	48971029	49224849	-38.2583	5.91e-05	0.000213152	2.20722	EYA2
ENSSSCG00000007462	17	51043879	51129402	-27.6608	8.96e-21	1.24e-19	4.42144	KCNB1
ENSSSCG00000007463	17	51149394	51201787	-31.25	7.49e-23	1.15e-21	3.68411	PTGIS
ENSSSCG00000007477	17	52739179	52866327	-34.1353	1.41e-07	7.2e-07	2.64966	NFATC2
ENSSSCG00000007478	17	52936909	53103817	-33.9589	2.67e-14	2.47e-13	2.07372	ATP9A
ENSSSCG00000007488	17	55394529	55587077	-31.6281	0.00981378	0.0225768	3.21596	DOK5
ENSSSCG00000007528	17	59632035	59862768	-26.1016	5.84e-06	2.44e-05	3.15162	PHACTR3
ENSSSCG00000038278	17	61998045	62024269	-26.6261	2.11e-08	1.18e-07	6.18743	NTSR1
ENSSSCG00000031228	17	62909373	62909373	-25.5338	6.25e-46	2.42e-44	7.4136	OPRL1
ENSSSCG00000016403	18	392205	510344	-34.5334	6.69e-67	4.59e-65	6.2883	VIPR2
ENSSSCG00000016423	18	3226990	3901318	-31.6121	3.99e-08	2.16e-07	6.17449	DPP6
ENSSSCG00000016431	18	5360588	5414574	-40.2287	4.55e-26	8.43e-25	2.47024	GALNTL5
ENSSSCG00000016435	18	5954185	5954185	-25.249	3.3e-13	2.79e-12	2.73226	SMARCD3
ENSSSCG00000016450	18	6232315	6232315	-25.4667	5.66e-27	1.09e-25	2.12318	NOS3
ENSSSCG00000028274	18	6891194	6891194	-29.445	0.0020851	0.00562606	2.27058	FAM131B
ENSSSCG00000016513	18	10671115	10811433	-33.7437	4.65e-23	7.22e-22	3.01644	KIAA1549
ENSSSCG00000016516	18	10907239	10927126	-25.4159	4.89e-33	1.22e-31	12.2823	ATP6V0A4
ENSSSCG00000016517	18	10976003	11001898	-27.2667	2e-14	1.86e-13	4.68556	SVOPL
ENSSSCG00000016550	18	18153647	18153647	-63.489	0.00538262	0.0132279	3.79992	KLF14
ENSSSCG00000016568	18	19272103	19433765	-26.0339	4.44e-26	8.25e-25	2.15486	AHCYL2
ENSSSCG00000016574	18	19718922	19718955	-28.6503	2.29e-15	2.27e-14	5.38406	KCP
ENSSSCG00000016582	18	19889937	19889937	-27.7855	1.52e-10	1.04e-09	3.82666	FAM71F1
ENSSSCG00000016583	18	19927101	19927101	-31.6774	7.47e-14	6.67e-13	2.54915	FAM71F2
ENSSSCG00000040464	18	20102031	20102031	-38.1098	6.99e-43	2.47e-41	13.2052	LEP
ENSSSCG00000016620	18	26068022	26104335	-59.793	5.56e-23	8.58e-22	2.57177	TSPAN12
ENSSSCG00000028113	18	29309406	29309406	-29.1841	4.28e-17	4.8e-16	2.00581	CAPZA2
ENSSSCG00000016634	18	29646187	29651234	-40.6258	8.71e-32	2.08e-30	6.01223	CAV1
ENSSSCG00000016635	18	29710883	29711495	-56.3588	3.76e-78	3.6e-76	4.19924	CAV2
ENSSSCG00000016642	18	32672610	32675493	-44.2207	4.39e-22	6.51e-21	4.63518	GPR85
ENSSSCG00000016665	18	39409892	39668611	-28.2613	1.79e-31	4.19e-30	2.8442	BMPER
ENSSSCG00000016672	18	41935166	41937221	-44.009	3.47e-70	2.63e-68	8.20792	ADCYAP1R1
ENSSSCG00000016690	18	43845038	44260528	-40.6375	6.16e-21	8.58e-20	5.24245	CREB5
ENSSSCG00000016691	18	44487399	44783011	-57.3383	4.24e-37	1.23e-35	4.87626	JAZF1
ENSSSCG00000016703	18	45423988	45432478	-41.8357	3.93e-17	4.43e-16	4.68726	HOXA5
ENSSSCG00000016705	18	45460851	45466224	-29.0586	2.37e-17	2.71e-16	2.59195	HOXA3
ENSSSCG00000016726	18	50103917	50104149	-30.2083	0.0122262	0.0273973	2.02531	ADCY1
ENSSSCG00000036443	18	51382965	51795097	-34.6607	0.00286778	0.00749651	3.82768	HECW1
ENSSSCG00000016763	18	52416189	52700230	-28.4752	4.44e-19	5.61e-18	2.56337	GLI3
