# Supplementary material for: Comparative methylation and RNA-seq expression analysis in CpG context to identify genes involved in Backfat vs. Liver diversification in Nanchukmacdon Pig
Source: BMC Genomics. 2021 Nov 7;22:801. doi: 10.1186/s12864-021-08123-x (PMC8573883; doi:10.1186/s12864-021-08123-x)
Supplement: Supplementary file 5 — File S3. Gene ontology studies of identified genes in hypermethylation condition identified in backfat and liver tissue samples. [file 12864_2021_8123_MOESM5_ESM.xlsx]

## Sheet: hyper_down_bp_bf
Category	Term	Count	%	PValue	Genes	List Total	Pop Hits	Pop Total	Fold Enrichment	Bonferroni	Benjamini	FDR
GOTERM_BP_DIRECT	GO:0006956~complement activation	5	0.00481348	7.65e-05	C5, MASP2, MASP1, C8A, C2	380	8	11368	18.6974	0.108391	0.114723	0.114723
GOTERM_BP_DIRECT	GO:0055114~oxidation-reduction process	13	0.012515	0.00207356	ALDH2, IYD, CYP2C42, FDX1, AKR1E2, DIO2, SORD, CYP4A24, MSMO1, KMO, CYP7A1, CYP3A29	380	137	11368	2.83872	0.955466	1	1
GOTERM_BP_DIRECT	GO:0009749~response to glucose	5	0.00481348	0.00316661	GPAM, SESN2, APOA2, HNF1B, GPLD1	380	19	11368	7.87258	0.991385	1	1
GOTERM_BP_DIRECT	GO:0016554~cytidine to uridine editing	3	0.00288809	0.00325245	APOBEC1, RBM47, A1CF	380	3	11368	29.9158	0.992429	1	1
GOTERM_BP_DIRECT	GO:0031018~endocrine pancreas development	4	0.00385078	0.00370435	ONECUT1, HNF1B, MNX1, FOXA2	380	10	11368	11.9663	0.996163	1	1
GOTERM_BP_DIRECT	GO:0050728~negative regulation of inflammatory response	7	0.00673887	0.00496056	GHSR, PROC, MVK, NR1H4, NR1H3, SMPDL3B, PPARA	380	48	11368	4.36272	0.999421	1	1
GOTERM_BP_DIRECT	GO:0006508~proteolysis	10	0.00962695	0.00608881	DPP4, NLN, CPA1, PROC, F12, ANPEP, CBLC, PLG, TRHDE, PGPEP1L	380	100	11368	2.99158	0.999894	1	1
GOTERM_BP_DIRECT	GO:0007565~female pregnancy	4	0.00385078	0.00646256	UABP-2, CRHBP, HPGD, CORIN	380	12	11368	9.97193	0.99994	1	1
GOTERM_BP_DIRECT	GO:0010951~negative regulation of endopeptidase activity	5	0.00481348	0.0101666	C3, UABP-2, ITIH2, AHSG, SERPINA6	380	26	11368	5.75304	1	1	1
GOTERM_BP_DIRECT	GO:0006957~complement activation, alternative pathway	3	0.00288809	0.0103693	C3, C5, C7	380	5	11368	17.9495	1	1	1
GOTERM_BP_DIRECT	GO:0006695~cholesterol biosynthetic process	4	0.00385078	0.0124111	MVK, NPC1L1, DHCR24, CFTR	380	15	11368	7.97754	1	1	1
GOTERM_BP_DIRECT	GO:0016486~peptide hormone processing	3	0.00288809	0.0152129	PCSK1, FURIN, CORIN	380	6	11368	14.9579	1	1	1
GOTERM_BP_DIRECT	GO:0015721~bile acid and bile salt transport	3	0.00288809	0.0152129	SLC10A1, SLCO2B1, ABCB11	380	6	11368	14.9579	1	1	1
GOTERM_BP_DIRECT	GO:2000310~regulation of N-methyl-D-aspartate selective glutamate receptor activity	3	0.00288809	0.0152129	CRHBP, RELN, OPRM1	380	6	11368	14.9579	1	1	1
GOTERM_BP_DIRECT	GO:0046034~ATP metabolic process	4	0.00385078	0.0176583	AMPD3, ATP1B1, SLC25A25, ATP6V1B1	380	17	11368	7.03901	1	1	1
GOTERM_BP_DIRECT	GO:0046718~viral entry into host cell	4	0.00385078	0.0176583	DPP4, ANPEP, SIGLEC1, ITGB6	380	17	11368	7.03901	1	1	1
GOTERM_BP_DIRECT	GO:0035725~sodium ion transmembrane transport	3	0.00288809	0.0208323	SLC13A1, SLC17A1, SLC17A4	380	7	11368	12.8211	1	1	1
GOTERM_BP_DIRECT	GO:0071397~cellular response to cholesterol	3	0.00288809	0.0208323	MLC1, CYP7A1, GPLD1	380	7	11368	12.8211	1	1	1
GOTERM_BP_DIRECT	GO:0007596~blood coagulation	5	0.00481348	0.0256228	FGB, SHH, PROC, F12, PLG	380	34	11368	4.39938	1	1	1
GOTERM_BP_DIRECT	GO:0045333~cellular respiration	3	0.00288809	0.0271707	CYP1A2, PPARGC1A, SLC25A25	380	8	11368	11.2184	1	1	1
GOTERM_BP_DIRECT	GO:0006958~complement activation, classical pathway	3	0.00288809	0.0341743	C3, C5, C7	380	9	11368	9.97193	1	1	1
GOTERM_BP_DIRECT	GO:0000050~urea cycle	3	0.00288809	0.0341743	CPS1, ARG1, ASS1	380	9	11368	9.97193	1	1	1
GOTERM_BP_DIRECT	GO:0007162~negative regulation of cell adhesion	3	0.00288809	0.0417917	DAB1, KNG1, RND1	380	10	11368	8.97474	1	1	1
GOTERM_BP_DIRECT	GO:0023019~signal transduction involved in regulation of gene expression	3	0.00288809	0.0417917	FGF5, EPCAM, PAX6	380	10	11368	8.97474	1	1	1
GOTERM_BP_DIRECT	GO:0045921~positive regulation of exocytosis	3	0.00288809	0.0417917	VSNL1, CFTR, EXPH5	380	10	11368	8.97474	1	1	1
GOTERM_BP_DIRECT	GO:0042446~hormone biosynthetic process	3	0.00288809	0.0417917	FDX1, DIO2	380	10	11368	8.97474	1	1	1
GOTERM_BP_DIRECT	GO:0007173~epidermal growth factor receptor signaling pathway	4	0.00385078	0.0595599	VIL1, TGFA, CBLC, EREG	380	27	11368	4.43197	1	1	1
GOTERM_BP_DIRECT	GO:1903038~negative regulation of leukocyte cell-cell adhesion	2	0.00192539	0.0655697	PPARA, ASS1	380	2	11368	29.9158	1	1	1
GOTERM_BP_DIRECT	GO:2000479~regulation of cAMP-dependent protein kinase activity	2	0.00192539	0.0655697	NPFFR2, SESN2	380	2	11368	29.9158	1	1	1
GOTERM_BP_DIRECT	GO:0000052~citrulline metabolic process	2	0.00192539	0.0655697	DDAH1, ASS1	380	2	11368	29.9158	1	1	1
GOTERM_BP_DIRECT	GO:0043043~peptide biosynthetic process	2	0.00192539	0.0655697	PCSK1, FURIN	380	2	11368	29.9158	1	1	1
GOTERM_BP_DIRECT	GO:0043420~anthranilate metabolic process	2	0.00192539	0.0655697	KYNU, KMO	380	2	11368	29.9158	1	1	1
GOTERM_BP_DIRECT	GO:0070166~enamel mineralization	2	0.00192539	0.0655697	FAM20A, PPARA	380	2	11368	29.9158	1	1	1
GOTERM_BP_DIRECT	GO:0034354~'de novo' NAD biosynthetic process from tryptophan	2	0.00192539	0.0655697	KYNU, KMO	380	2	11368	29.9158	1	1	1
GOTERM_BP_DIRECT	GO:0019265~glycine biosynthetic process, by transamination of glyoxylate	2	0.00192539	0.0655697	AGXT2, AGXT	380	2	11368	29.9158	1	1	1
GOTERM_BP_DIRECT	GO:0090310~negative regulation of methylation-dependent chromatin silencing	2	0.00192539	0.0655697	APOBEC1, AICDA	380	2	11368	29.9158	1	1	1
GOTERM_BP_DIRECT	GO:0019805~quinolinate biosynthetic process	2	0.00192539	0.0655697	KYNU, KMO	380	2	11368	29.9158	1	1	1
GOTERM_BP_DIRECT	GO:0019674~NAD metabolic process	2	0.00192539	0.0655697	NADK2, KMO	380	2	11368	29.9158	1	1	1
GOTERM_BP_DIRECT	GO:0001951~intestinal D-glucose absorption	2	0.00192539	0.0655697	VIL1, SLC5A1	380	2	11368	29.9158	1	1	1
GOTERM_BP_DIRECT	GO:0006629~lipid metabolic process	5	0.00481348	0.0751445	FADS2, PLCXD3, NAAA, ENPP6, LPIN2	380	48	11368	3.11623	1	1	1
GOTERM_BP_DIRECT	GO:0015991~ATP hydrolysis coupled proton transport	4	0.00385078	0.0769245	ATP4A, ATP6V0D2, ATP6V1B1, ATP6V1C2	380	30	11368	3.98877	1	1	1
GOTERM_BP_DIRECT	GO:0008203~cholesterol metabolic process	4	0.00385078	0.0769245	SOAT2, FDX1, APOA2	380	30	11368	3.98877	1	1	1
GOTERM_BP_DIRECT	GO:0045429~positive regulation of nitric oxide biosynthetic process	3	0.00288809	0.0774686	DDAH1, AGXT2, ASS1	380	14	11368	6.41053	1	1	1
GOTERM_BP_DIRECT	GO:0035774~positive regulation of insulin secretion involved in cellular response to glucose stimulus	3	0.00288809	0.0774686	VSNL1, NR1H4, CFTR	380	14	11368	6.41053	1	1	1
GOTERM_BP_DIRECT	GO:0021983~pituitary gland development	3	0.00288809	0.0774686	SALL1, PAX6, TBX19	380	14	11368	6.41053	1	1	1
GOTERM_BP_DIRECT	GO:0006631~fatty acid metabolic process	3	0.00288809	0.0774686	C3, GPAM, PPARA	380	14	11368	6.41053	1	1	1
GOTERM_BP_DIRECT	GO:0007267~cell-cell signaling	6	0.00577617	0.0877371	SHH, IL7, IHH, TRHDE, ADRA1A, EREG	380	71	11368	2.52809	1	1	1
GOTERM_BP_DIRECT	GO:0042632~cholesterol homeostasis	4	0.00385078	0.0895912	SOAT2, APOA2, NR1H3, CYP7A1	380	32	11368	3.73947	1	1	1
GOTERM_BP_DIRECT	GO:0007411~axon guidance	6	0.00577617	0.0918527	SHH, NFASC, RELN, KIF26B, PAX6, UNC5D	380	72	11368	2.49298	1	1	1
GOTERM_BP_DIRECT	GO:0035690~cellular response to drug	4	0.00385078	0.0962302	CRHBP, TFRC, FBP1, GPLD1	380	33	11368	3.62616	1	1	1
GOTERM_BP_DIRECT	GO:0072574~hepatocyte proliferation	2	0.00192539	0.0967284	TGFA, PROX1	380	3	11368	19.9439	1	1	1
GOTERM_BP_DIRECT	GO:0016048~detection of temperature stimulus	2	0.00192539	0.0967284	TRPM8, TRPM3	380	3	11368	19.9439	1	1	1
GOTERM_BP_DIRECT	GO:0050951~sensory perception of temperature stimulus	2	0.00192539	0.0967284	TRPM8, TRPM3	380	3	11368	19.9439	1	1	1
GOTERM_BP_DIRECT	GO:0016556~mRNA modification	2	0.00192539	0.0967284	APOBEC1, A1CF	380	3	11368	19.9439	1	1	1
GOTERM_BP_DIRECT	GO:0070779~D-aspartate import	2	0.00192539	0.0967284	SLC1A1, SLC1A2	380	3	11368	19.9439	1	1	1
GOTERM_BP_DIRECT	GO:0030299~intestinal cholesterol absorption	2	0.00192539	0.0967284	NPC1L1, PNLIP	380	3	11368	19.9439	1	1	1
GOTERM_BP_DIRECT	GO:0097477~lateral motor column neuron migration	2	0.00192539	0.0967284	DAB1, RELN	380	3	11368	19.9439	1	1	1
GOTERM_BP_DIRECT	GO:0032532~regulation of microvillus length	2	0.00192539	0.0967284	VIL1, CDHR2	380	3	11368	19.9439	1	1	1
GOTERM_BP_DIRECT	GO:0016539~intein-mediated protein splicing	2	0.00192539	0.0967284	SHH, IHH	380	3	11368	19.9439	1	1	1
GOTERM_BP_DIRECT	GO:0070327~thyroid hormone transport	2	0.00192539	0.0967284	TTR, CRYM	380	3	11368	19.9439	1	1	1
GOTERM_BP_DIRECT	GO:0070858~negative regulation of bile acid biosynthetic process	2	0.00192539	0.0967284	NR1H4, PROX1	380	3	11368	19.9439	1	1	1
GOTERM_BP_DIRECT	GO:0009436~glyoxylate catabolic process	2	0.00192539	0.0967284	AGXT2, AGXT	380	3	11368	19.9439	1	1	1
GOTERM_BP_DIRECT	GO:0019441~tryptophan catabolic process to kynurenine	2	0.00192539	0.0967284	TDO2, KYNU	380	3	11368	19.9439	1	1	1
GOTERM_BP_DIRECT	GO:0030177~positive regulation of Wnt signaling pathway	3	0.00288809	0.0978451	SHH, SALL1, ATP6V1C2	380	16	11368	5.60921	1	1	1
GOTERM_BP_DIRECT	GO:0010468~regulation of gene expression	5	0.00481348	0.0996813	IL7, CYP1A2, ATP1B1, HRG, TSKU	380	53	11368	2.82224	1	1	1

## Sheet: hyper_down_mf_bf
Category	Term	Count	%	PValue	Genes	List Total	Pop Hits	Pop Total	Fold Enrichment	Bonferroni	Benjamini	FDR
GOTERM_MF_DIRECT	GO:0030170~pyridoxal phosphate binding	12	0.0115523	1.90527e-07	DDC, SPTLC3, AGXT2, KYNU, GPT2, ALB, GAD2, ABAT, SDSL, AGXT, THNSL1, ETNPPL	381	44	11048	7.90838	9.33538e-05	9.33582e-05	9.33582e-05
GOTERM_MF_DIRECT	GO:0004497~monooxygenase activity	7	0.00673887	0.00292656	CYP27A1, CYP2C42, CYP1A2, CYP4A24, BCO1, CYP7B1, CYP3A29	381	42	11048	4.8329	0.762151	0.538408	0.538408
GOTERM_MF_DIRECT	GO:0001618~virus receptor activity	4	0.00385078	0.00542135	DPP4, ANPEP, SIGLEC1, ITGB6	381	11	11048	10.5445	0.930309	0.538408	0.538408
GOTERM_MF_DIRECT	GO:0004866~endopeptidase inhibitor activity	4	0.00385078	0.00542135	C3, C5, AHSG, A2M	381	11	11048	10.5445	0.930309	0.538408	0.538408
GOTERM_MF_DIRECT	GO:0005506~iron ion binding	11	0.0105897	0.00549396	CYP27A1, EGLN3, CYP2C42, CYP1A2, CYP4A24, MSMO1, CYP7B1, CDO1, XDH, CYP7A1, CYP3A29	381	113	11048	2.82275	0.932758	0.538408	0.538408
GOTERM_MF_DIRECT	GO:0004252~serine-type endopeptidase activity	11	0.0105897	0.00699726	DPP4, PCSK1, PROC, F12, MASP2, PLG, FURIN, MASP1, KLKB1, CORIN, C2	381	117	11048	2.72625	0.967958	0.543118	0.543118
GOTERM_MF_DIRECT	GO:0003707~steroid hormone receptor activity	7	0.00673887	0.00775883	NR5A2, PAQR5, NR1I2, NR1H4, RORC, NR1H3, PPARA	381	51	11048	3.98003	0.977999	0.543118	0.543118
GOTERM_MF_DIRECT	GO:0070330~aromatase activity	3	0.00288809	0.0161462	CYP2C42, CYP1A2, CYP3A29	381	6	11048	14.4987	0.999656	0.988953	0.988953
GOTERM_MF_DIRECT	GO:0042277~peptide binding	5	0.00481348	0.0208117	NPFFR2, ANPEP, GPR22, FURIN, TRHDE	381	31	11048	4.677	0.999967	1	1
GOTERM_MF_DIRECT	GO:0004867~serine-type endopeptidase inhibitor activity	7	0.00673887	0.0223062	UABP-2, SERPINA3-2, ITIH2, FURIN, SERPINA6, HRG, A2M	381	64	11048	3.17159	0.999984	1	1
GOTERM_MF_DIRECT	GO:0051537~2 iron, 2 sulfur cluster binding	4	0.00385078	0.0259819	FDX1, ABAT, XDH	381	19	11048	6.10471	0.999998	1	1
GOTERM_MF_DIRECT	GO:0020037~heme binding	9	0.00866426	0.0295293	CYP27A1, TDO2, CYP2C42, CYP1A2, CYP4A24, HRG, CYP7B1, CYP7A1, CYP3A29	381	106	11048	2.46204	1	1	1
GOTERM_MF_DIRECT	GO:0004869~cysteine-type endopeptidase inhibitor activity	4	0.00385078	0.0382919	AHSG, FETUB, HRG, KNG1	381	22	11048	5.27225	1	1	1
GOTERM_MF_DIRECT	GO:0042626~ATPase activity, coupled to transmembrane movement of substances	5	0.00481348	0.0439796	ABCC3, ABCC2, ABCC8, ABCA4, ABCB11	381	39	11048	3.71761	1	1	1
GOTERM_MF_DIRECT	GO:0005254~chloride channel activity	4	0.00385078	0.0478699	CLIC6, TTYH2, SLC26A8, CFTR	381	24	11048	4.8329	1	1	1
GOTERM_MF_DIRECT	GO:0005515~protein binding	4	0.00385078	0.0585029	C3, KCNMA1, OLR1, ATP1B1	381	26	11048	4.46113	1	1	1
GOTERM_MF_DIRECT	GO:0008453~alanine-glyoxylate transaminase activity	2	0.00192539	0.0676107	AGXT2, AGXT	381	2	11048	28.9974	1	1	1
GOTERM_MF_DIRECT	GO:0015501~glutamate:sodium symporter activity	2	0.00192539	0.0676107	SLC1A1, SLC1A2	381	2	11048	28.9974	1	1	1
GOTERM_MF_DIRECT	GO:0004566~beta-glucuronidase activity	2	0.00192539	0.0676107	HPSE, GUSB	381	2	11048	28.9974	1	1	1
GOTERM_MF_DIRECT	GO:0008144~drug binding	4	0.00385078	0.0763247	CHKA, ALB, PPARA, ATP1B1	381	29	11048	3.99964	1	1	1
GOTERM_MF_DIRECT	GO:0005509~calcium ion binding	23	0.022142	0.0924985	PLA2G12B, F12, KCNIP3, SYT16, IHH, CBLC, SYTL3, CDH7, CLGN, VIL1, MYL4, SCGN, SHH, PROC, S100Z, VSNL1, CDHR2, MASP2, DSG2, MASP1, OIT3, SLC25A25, SLC25A13	381	472	11048	1.41301	1	1	1
GOTERM_MF_DIRECT	GO:0001078~transcriptional repressor activity, RNA polymerase II core promoter proximal region sequence-specific binding	6	0.00577617	0.0970215	CUX2, SALL1, BCL11A, KCNIP3, PROX1, PPARA	381	71	11048	2.45048	1	1	1
GOTERM_MF_DIRECT	GO:0004477~methenyltetrahydrofolate cyclohydrolase activity	2	0.00192539	0.0996864	MTHFD1, MTHFD2L	381	3	11048	19.3316	1	1	1
GOTERM_MF_DIRECT	GO:0004487~methylenetetrahydrofolate dehydrogenase (NAD+) activity	2	0.00192539	0.0996864	MTHFD1, MTHFD2L	381	3	11048	19.3316	1	1	1
GOTERM_MF_DIRECT	GO:0004488~methylenetetrahydrofolate dehydrogenase (NADP+) activity	2	0.00192539	0.0996864	MTHFD1, MTHFD2L	381	3	11048	19.3316	1	1	1
GOTERM_MF_DIRECT	GO:0008506~sucrose:proton symporter activity	2	0.00192539	0.0996864	SLC45A4, SLC45A2	381	3	11048	19.3316	1	1	1
GOTERM_MF_DIRECT	GO:0005436~sodium:phosphate symporter activity	2	0.00192539	0.0996864	SLC17A1, SLC17A4	381	3	11048	19.3316	1	1	1

## Sheet: hyper_down_cc_bf
Category	Term	Count	%	PValue	Genes	List Total	Pop Hits	Pop Total	Fold Enrichment	Bonferroni	Benjamini	FDR
GOTERM_CC_DIRECT	GO:0070062~extracellular exosome	94	0.0904934	1.13534e-08	CLIC6, GABRB2, TFRC, DPYS, CBLC, ABAT, C8B, SERPINA6, COMT, C8A, ACTB, BAIAP2L1, ANPEP, OLR1, MUC13, GUSB, TECTA, ST6GAL1, SLC15A2, MMP7, HGD, AHSG, ENTPD5, SORD, APOA2, KMO, ATP1B1, UPB1, TOM1L1, DNAJC3, UGDH, MTHFD1, DDAH1, ARMC3, CDHR2, NAAA, CHMP4C, FETUB, DSG2, FAM20A, SMPDL3B, SFT2D2, FBP1, ATP6V0D2, GPLD1, CFTR, ATP6V1B1, MVK, FGL1, SLC1A1, SLC5A12, NEDD4L, FURIN, SLC5A1, SDSL, ACVR1B, ABC…	422	1590	12833	1.79782	2.41827e-06	2.41827e-06	2.37286e-06
GOTERM_CC_DIRECT	GO:0072562~blood microparticle	12	0.0115523	2.35733e-06	TFRC, AHSG, C9, ALB, FN1, APOA2, GC, HRG, A2M, C8A, ACTB, KNG1	422	58	12833	6.29171	0.000501985	0.000251055	0.000246341
GOTERM_CC_DIRECT	GO:0005579~membrane attack complex	5	0.00481348	5.56339e-06	C6, C7, C9, C8B, C8A	422	5	12833	30.41	0.0011843	0.000395001	0.000387583
GOTERM_CC_DIRECT	GO:0016324~apical plasma membrane	16	0.0154031	7.81899e-06	ABCC2, SLC1A1, FN1, MLC1, SORBS2, ATP1B1, PRKCZ, DPP4, SLC7A9, EPCAM, CDHR2, KCNMA1, MUC13, ATP6V0D2, CFTR, ATP6V1B1	422	119	12833	4.08873	0.00166406	0.000416361	0.000408542
GOTERM_CC_DIRECT	GO:0005576~extracellular region	29	0.0279182	0.000180381	CRP, APCS, ITIH2, TUFT1, PON1, PLG, C2, FGF5, SCGN, CRHBP, C5, C7, RSPO2, OLR1, SPP2, TAC3, A2M, FGF21, FGB, PLA2G12B, PROC, IL7, PNOC, FETUB, MASP2, MASP1, KLKB1, PNLIP	422	407	12833	2.1668	0.0376958	0.00768423	0.00753993
GOTERM_CC_DIRECT	GO:0005887~integral component of plasma membrane	41	0.0394705	0.000327165	NPFFR2, TFRC, AQP8, HHIP, AQP9, GPR22, SLC22A1, SLC5A12, TGFA, SLC5A1, ADRA1A, SLC7A2, ZNRF3, ANKH, EPCAM, SLCO2B1, SLC19A3, SLC17A1, PLXNA4, SLC17A4, MFSD2A, SLC38A4, SLC13A1, ABCC3, ABCC2, SLC10A1, TNFRSF9, ABCA4, KCNJ16, GPR1, OPRM1, SLC39A14, SLC22A23, ATP4A, PLPP4, SLC7A9, SLCO1A2, SLC26A8, NECTIN3, TLR3, SLC28A3	422	690	12833	1.80697	0.0673242	0.0116144	0.0113963
GOTERM_CC_DIRECT	GO:0009986~cell surface	20	0.0192539	0.00081873	GHSR, CXADR, ABCC2, SDC2, HHIP, SLC1A2, FURIN, UNC5D, ACVR1B, PRLR, DPP4, SHH, EPCAM, RSPO2, KCNN2, DSG2, ROS1, RAMP1, CORIN, CFTR	422	257	12833	2.36653	0.16009	0.0249128	0.0244449
GOTERM_CC_DIRECT	GO:0005923~bicellular tight junction	9	0.00866426	0.00100043	CLDN10, PARD6B, CXADR, CLDN3, EPCAM, FRMPD2, CLDN16, PRKCZ, TJP3	422	63	12833	4.34428	0.192004	0.0266364	0.0261362
GOTERM_CC_DIRECT	GO:0016323~basolateral plasma membrane	9	0.00866426	0.00309943	CXADR, TFRC, EPCAM, FRMPD2, SLC22A1, LEPR, MLC1, ATP1B1, ATP6V1B1	422	75	12833	3.64919	0.48377	0.0733532	0.0719756
GOTERM_CC_DIRECT	GO:0045121~membrane raft	9	0.00866426	0.00498668	DPP4, GHSR, SHH, CXADR, OLR1, CBLC, MLC1, FURIN, HPSE	422	81	12833	3.37888	0.65521	0.106216	0.104222
GOTERM_CC_DIRECT	GO:0005615~extracellular space	39	0.0375451	0.00653549	UABP-2, SERPINA11, PCSK1, IL26, IHH, TGFA, FURIN, SERPINA6, TSKU, C3, CRHBP, SHH, C5, RELN, TTR, IBSP, ANPEP, MUC13, GC, A2M, GUSB, XDH, TINAG, RBBP8NL, CPA1, SERPINA3-2, F12, TNFRSF9, SAAL1, C1QL4, EREG, TG, PROC, IL7, ALB, MASP1, SMPDL3B, KLKB1, GPLD1	422	762	12833	1.55641	0.75257	0.126551	0.124174
GOTERM_CC_DIRECT	GO:0031090~organelle membrane	4	0.00385078	0.0300668	CYP2C42, EPHX1, CYP7A1, CYP3A29	422	21	12833	5.79237	0.9985	0.533687	0.523664
GOTERM_CC_DIRECT	GO:0014704~intercalated disc	4	0.00385078	0.047253	CXADR, PKP2, DSG2, ATP1B1	422	25	12833	4.86559	0.999967	0.774222	0.759682
GOTERM_CC_DIRECT	GO:0043231~intracellular membrane-bounded organelle	8	0.00770156	0.0525632	UGT2B31, ATP4A, CYP1A2, AQP9, ABCA4, HSD17B11, GUSB, CYP7A1	422	103	12833	2.36194	0.99999	0.799711	0.784693
GOTERM_CC_DIRECT	GO:0030118~clathrin coat	2	0.00192539	0.0645383	PANK1, KCNQ5	422	2	12833	30.41	0.999999	0.859167	0.843032
GOTERM_CC_DIRECT	GO:0031205~endoplasmic reticulum Sec complex	2	0.00192539	0.0645383	DNAJC3, CFTR	422	2	12833	30.41	0.999999	0.859167	0.843032
GOTERM_CC_DIRECT	GO:0005829~cytosol	32	0.0308063	0.0723629	GRB7, MVK, PANK1, ADK, ABAT, ACTB, MTMR7, ACMSD, NLN, SCGN, FAM83G, RANBP3L, BAIAP2L1, KYNU, MUC13, PCK1, XDH, GAD2, KLHL3, GCK, DNAJC3, TOM1L1, UGDH, BHMT, UROC1, MTHFD1, VSNL1, PIK3AP1, CDO1, FBP1, CFTR, ATP6V1B1	422	718	12833	1.35532	1	0.906664	0.889638
GOTERM_CC_DIRECT	GO:0034707~chloride channel complex	3	0.00288809	0.0850976	CLIC6, TTYH2, CFTR	422	15	12833	6.08199	1	1	0.985849
GOTERM_CC_DIRECT	GO:0005912~adherens junction	3	0.00288809	0.0952142	CXADR, PKP2, RND1	422	16	12833	5.70187	1	1	0.985849
GOTERM_CC_DIRECT	GO:0016021~integral component of membrane	137	0.131889	0.0980535	TFRC, IL23R, AQP9, LY75, MLC1, MSMO1, COMT, NCMAP, CDH7, CLGN, FADS2, SLC25A48, IYD, ANPEP, LEPR, IL6R, ROS1, SLC25A47, GHSR, ABCG5, CXADR, SLC15A2, NUP210, PAQR5, DIO2, ACSL5, TM4SF4, UNC5D, TMEM170B, KMO, PRLR, SLC9B1, EREG, CLDN3, SOAT2, SIDT1, PREB, KCNQ5, SLC27A2, CFTR, SLC45A4, LSMEM2, SLC45A2, TMEM63C, SDC2, SLC1A1, DNAJC22, SLC1A2, MGST2, TGFA, SLC5A1, TRHDE, CRHR2, HSD11B1, DPP4, TRPM2, …	422	3767	12833	1.10596	1	1	0.985849

## Sheet: hyper_down_kegg_bf
Category	Term	Count	%	PValue	Genes	List Total	Pop Hits	Pop Total	Fold Enrichment	Bonferroni	Benjamini	FDR
KEGG_PATHWAY	ssc04976:Bile secretion	18	0.0173285	5.3878e-10	ABCC3, ABCC2, SLC10A1, AQP8, EPHX1, AQP9, SLC22A1, SCTR, NR1H4, SLC5A1, ATP1B1, BAAT, ABCB11, CYP7A1, SLCO1A2, KCNN2, CFTR, SULT2A1	275	68	7001	6.73893	1.25536e-07	1.25536e-07	1.20687e-07
KEGG_PATHWAY	ssc01100:Metabolic pathways	85	0.0818291	2.82433e-09	DMGDH, GALNT14, GAL3ST1, PANK1, DPYS, ADK, CYP4A24, MSMO1, ACSM5, PIK3C2G, ABAT, COMT, NADK2, TDO2, ALDH2, SPTLC3, ANPEP, KYNU, GUSB, CERS4, ST6GAL1, PLA2G12B, HGD, ARG1, GPT2, SORD, ACSL5, AMPD3, BAAT, KMO, UPB1, CYP27A1, UGDH, MTHFD1, BDH1, CYP2C42, MTHFD2L, AGXT, IDO2, FBP1, ATP6V0D2, PNLIP, ATP6V1B1, GNE, DDC, MVK, ADH1C, AKR1D1, SDSL, CYP7A1, MTMR7, ACMSD, CKMT2, HSD11B1, UGT8, GMDS, HSD17B2…	275	1161	7001	1.86386	6.58069e-07	3.29035e-07	3.16325e-07
KEGG_PATHWAY	ssc04610:Complement and coagulation cascades	17	0.0163658	1.11943e-08	FGB, F12, PLG, C8B, C8A, KNG1, C2, C3, C5, C6, PROC, C7, C9, MASP2, MASP1, A2M, KLKB1	275	72	7001	6.01096	2.60827e-06	8.69425e-07	8.35842e-07
KEGG_PATHWAY	ssc05204:Chemical carcinogenesis	11	0.0105897	9.52746e-05	HSD11B1, UGT2B31, ADH1C, GSTA4, CYP2C42, EPHX1, CYP1A2, MGST2, SULT1A3, SULT2A1, CYP3A29	275	60	7001	4.66733	0.0219554	0.00554975	0.00533538
KEGG_PATHWAY	ssc00140:Steroid hormone biosynthesis	10	0.00962696	0.000158153	HSD11B1, UGT2B31, CYP2C42, AKR1D1, CYP1A2, HSD17B2, COMT, CYP7B1, CYP7A1, CYP3A29	275	52	7001	4.8958	0.0361817	0.00736992	0.00708525
KEGG_PATHWAY	ssc03320:PPAR signaling pathway	11	0.0105897	0.000246097	CYP27A1, FADS2, APOA2, OLR1, NR1H3, CYP4A24, ACSL5, PPARA, PCK1, SLC27A2, CYP7A1	275	67	7001	4.1797	0.0557342	0.00839797	0.00807359
KEGG_PATHWAY	ssc04950:Maturity onset diabetes of the young	7	0.00673887	0.0002523	NR5A2, ONECUT1, PAX6, HNF1B, MNX1, GCK, FOXA2	275	24	7001	7.4253	0.0570983	0.00839797	0.00807359
KEGG_PATHWAY	ssc00380:Tryptophan metabolism	8	0.00770156	0.000800122	DDC, TDO2, ALDH2, KYNU, CYP1A2, IDO2, KMO, ACMSD	275	40	7001	5.09164	0.170144	0.0233036	0.0224034
KEGG_PATHWAY	ssc00250:Alanine, aspartate and glutamate metabolism	7	0.00673887	0.0024608	CPS1, AGXT2, GPT2, GAD2, ABAT, AGXT, ASS1	275	36	7001	4.9502	0.436773	0.0609444	0.0585904
KEGG_PATHWAY	ssc00980:Metabolism of xenobiotics by cytochrome P450	8	0.00770156	0.0027308	HSD11B1, UGT2B31, ADH1C, GSTA4, EPHX1, CYP1A2, MGST2, SULT2A1	275	49	7001	4.15644	0.4712	0.0609444	0.0585904
KEGG_PATHWAY	ssc00120:Primary bile acid biosynthesis	5	0.00481348	0.00287721	CYP27A1, AKR1D1, CYP7B1, BAAT, CYP7A1	275	16	7001	7.95568	0.488984	0.0609444	0.0585904
KEGG_PATHWAY	ssc04146:Peroxisome	10	0.00962696	0.00452828	MVK, ACSL5, HAO1, PEX11G, BAAT, AGXT, DECR2, XDH, HAO2, SLC27A2	275	82	7001	3.10466	0.652672	0.0879241	0.0845279
KEGG_PATHWAY	ssc05020:Prion diseases	6	0.00577617	0.0085465	C5, C6, C7, C9, C8B, C8A	275	33	7001	4.62876	0.86465	0.15318	0.147263
KEGG_PATHWAY	ssc04966:Collecting duct acid secretion	5	0.00481348	0.0151701	ATP4B, ATP4A, ATP6V0D2, ATP6V1B1, ATP6V1C2	275	25	7001	5.09164	0.97161	0.252473	0.242721
KEGG_PATHWAY	ssc00830:Retinol metabolism	7	0.00673887	0.0181788	UGT2B31, ADH1C, CYP2C42, CYP1A2, CYP4A24, BCO1, CYP3A29	275	54	7001	3.30013	0.986083	0.282378	0.271471
KEGG_PATHWAY	ssc00410:beta-Alanine metabolism	5	0.00481348	0.0224112	ALDH2, DPYS, GAD2, ABAT, UPB1	275	28	7001	4.5461	0.994914	0.326364	0.313757
KEGG_PATHWAY	ssc02010:ABC transporters	6	0.00577617	0.0252823	ABCC3, ABCC2, ABCC8, ABCA4, ABCB11, CFTR	275	43	7001	3.5523	0.997437	0.346517	0.333132
KEGG_PATHWAY	ssc00983:Drug metabolism - other enzymes	5	0.00481348	0.0282316	UGT2B31, DPYS, GUSB, XDH, UPB1	275	30	7001	4.24303	0.998735	0.365442	0.351326
KEGG_PATHWAY	ssc05150:Staphylococcus aureus infection	6	0.00577617	0.0327732	C3, C5, MASP2, PLG, MASP1, C2	275	46	7001	3.32063	0.999575	0.400752	0.385272
KEGG_PATHWAY	ssc00220:Arginine biosynthesis	4	0.00385078	0.0361193	CPS1, ARG1, GPT2, ASS1	275	19	7001	5.35962	0.999811	0.400752	0.385272
KEGG_PATHWAY	ssc00770:Pantothenate and CoA biosynthesis	4	0.00385078	0.0361193	VNN1, PANK1, DPYS, UPB1	275	19	7001	5.35962	0.999811	0.400752	0.385272
KEGG_PATHWAY	ssc00260:Glycine, serine and threonine metabolism	5	0.00481348	0.0463894	DMGDH, BHMT, AGXT2, SDSL, AGXT	275	35	7001	3.63688	0.999984	0.491306	0.472329
KEGG_PATHWAY	ssc00040:Pentose and glucuronate interconversions	4	0.00385078	0.0589181	UGDH, UGT2B31, SORD, GUSB	275	23	7001	4.42751	0.999999	0.571996	0.549902
KEGG_PATHWAY	ssc00650:Butanoate metabolism	4	0.00385078	0.0589181	BDH1, GAD2, ABAT, ACSM5	275	23	7001	4.42751	0.999999	0.571996	0.549902
KEGG_PATHWAY	ssc00430:Taurine and hypotaurine metabolism	3	0.00288809	0.0664924	GAD2, BAAT, CDO1	275	11	7001	6.94314	1	0.619709	0.595772
KEGG_PATHWAY	ssc01130:Biosynthesis of antibiotics	13	0.012515	0.0709633	MVK, ARG1, MSMO1, AMPD3, SDSL, GCK, ASS1, ALDH2, HAO1, PCK1, AGXT, HAO2, FBP1	275	191	7001	1.73276	1	0.63594	0.611376
KEGG_PATHWAY	ssc05322:Systemic lupus erythematosus	8	0.00770156	0.0849912	C3, C5, C6, C7, C9, C8B, C8A, C2	275	97	7001	2.09964	1	0.733443	0.705112
KEGG_PATHWAY	ssc00600:Sphingolipid metabolism	5	0.00481348	0.0919647	CERS4, UGT8, GAL3ST1, SPTLC3, SGPP2	275	44	7001	2.89298	1	0.757455	0.728197
KEGG_PATHWAY	ssc05412:Arrhythmogenic right ventricular cardiomyopathy (ARVC)	6	0.00577617	0.0942755	PKP2, CACNA1D, DSG2, CTNNA3, ITGB6, ACTB	275	62	7001	2.4637	1	0.757455	0.728197

## Sheet: hyper_up_bp_bf
Category	Term	Count	%	PValue	Genes	List Total	Pop Hits	Pop Total	Fold Enrichment	Bonferroni	Benjamini	FDR
GOTERM_BP_DIRECT	GO:0030199~collagen fibril organization	10	0.00817241	5.82808e-08	ADAMTS2, COL3A1, TGFB2, SFRP2, ANXA2, LUM, COL11A1, COL5A2, DPT, DDR2	419	23	11368	11.7962	9.60421e-05	9.60467e-05	9.59302e-05
GOTERM_BP_DIRECT	GO:0007155~cell adhesion	20	0.0163448	1.56515e-07	APP, POSTN, TINAGL1, TNFAIP6, CNTN5, VWF, LAMA4, TNC, DPT, RGMB, SELP, KITLG, VCAN, SHAS2, NCAM1, CNTN3, IGFBP7, NCAM2, CD34, VCL	419	126	11368	4.30655	0.000257904	0.000128968	0.000128812
GOTERM_BP_DIRECT	GO:0008344~adult locomotory behavior	9	0.00735516	3.06843e-05	OPRD1, APP, INPP5F, CHL1, ADAM22, ATP1A2, FGF12, DNM1, TSHR	419	35	11368	6.97661	0.0493111	0.0153847	0.0153661
GOTERM_BP_DIRECT	GO:0001525~angiogenesis	14	0.0114414	3.73416e-05	NRP1, ENPEP, CALCRL, ANXA2, NOS3, CAV1, PLXDC1, TMEM100, PECAM1, S1PR1, ACKR3, EPHB2, PLCD1, FGFR1	419	94	11368	4.04083	0.0596848	0.0153847	0.0153661
GOTERM_BP_DIRECT	GO:0030198~extracellular matrix organization	9	0.00735516	0.000238693	VIT, APP, POSTN, EGFLAM, OLFML2B, CCDC80, TNR, HSD17B12, ADAMTS20	419	46	11368	5.30829	0.32525	0.0786732	0.0785777
GOTERM_BP_DIRECT	GO:0007605~sensory perception of sound	10	0.00817241	0.000405452	CLIC5, CEACAM16, USP53, CNTN5, P2RX2, SLC1A3, SPRY2, SOBP, DNM1, FGFR1	419	62	11368	4.37601	0.487432	0.111364	0.111229
GOTERM_BP_DIRECT	GO:0008217~regulation of blood pressure	6	0.00490344	0.00189586	ENPEP, LVRN, PPARG, LNPEP, ATP1A2, CD34	419	25	11368	6.5115	0.956166	0.390548	0.390074
GOTERM_BP_DIRECT	GO:0001657~ureteric bud development	6	0.00490344	0.00189586	SFRP1, BMPER, OSR1, SMAD9, SPRY1, FGFR1	419	25	11368	6.5115	0.956166	0.390548	0.390074
GOTERM_BP_DIRECT	GO:0010811~positive regulation of cell-substrate adhesion	5	0.0040862	0.00230627	VIT, EGFLAM, CCDC80, COL8A1, HSD17B12	419	16	11368	8.47852	0.977744	0.422304	0.421791
GOTERM_BP_DIRECT	GO:0007413~axonal fasciculation	4	0.00326896	0.00351336	NRP1, CRTAC1, CNR1, EPHB2	419	9	11368	12.0583	0.996973	0.579002	0.5783
GOTERM_BP_DIRECT	GO:0043542~endothelial cell migration	4	0.00326896	0.00488315	FAP, NOS3, ADGRA2, PECAM1	419	10	11368	10.8525	0.999686	0.730572	0.729686
GOTERM_BP_DIRECT	GO:0035987~endodermal cell differentiation	5	0.0040862	0.00546535	COL4A2, COL11A1, MMP2, COL8A1, LAMB1	419	20	11368	6.78282	0.99988	0.730572	0.729686
GOTERM_BP_DIRECT	GO:0030509~BMP signaling pathway	7	0.00572068	0.00576301	TMEM100, TGFBR3, RYR2, SMAD9, ROR2, RGMB, BMP5	419	45	11368	4.22042	0.999927	0.730572	0.729686
GOTERM_BP_DIRECT	GO:0042472~inner ear morphogenesis	6	0.00490344	0.00757353	COL11A1, SPRY2, ROR2, EPHB2, SOBP, FGFR1	419	34	11368	4.78787	0.999996	0.846401	0.845374
GOTERM_BP_DIRECT	GO:0006090~pyruvate metabolic process	3	0.00245172	0.00770389	PC, ME1, ME3	419	4	11368	20.3484	0.999997	0.846401	0.845374
GOTERM_BP_DIRECT	GO:0000187~activation of MAPK activity	6	0.00490344	0.00966485	C1QTNF2, NTRK3, LPAR1, IGF1, GRM1, FGF10	419	36	11368	4.52188	1	0.99548	0.994271
GOTERM_BP_DIRECT	GO:0030501~positive regulation of bone mineralization	5	0.0040862	0.0106771	FBN2, OSR2, MEF2C, OSR1, ANO6	419	24	11368	5.65235	1	1	0.999393
GOTERM_BP_DIRECT	GO:0019800~peptide cross-linking via chondroitin 4-sulfate glycosaminoglycan	3	0.00245172	0.0125285	EGFLAM, SPOCK3, DCN	419	5	11368	16.2788	1	1	0.999393
GOTERM_BP_DIRECT	GO:0042308~negative regulation of protein import into nucleus	3	0.00245172	0.0125285	MDFIC, PKIA, APOD	419	5	11368	16.2788	1	1	0.999393
GOTERM_BP_DIRECT	GO:0007156~homophilic cell adhesion via plasma membrane adhesion molecules	8	0.00653792	0.0163177	CLSTN3, PCDH7, CDH11, FAT1, CDH12, CDH13, CDH17, CDH18	419	72	11368	3.01458	1	1	0.999393
GOTERM_BP_DIRECT	GO:0051260~protein homooligomerization	9	0.00735516	0.0175114	KCTD9, C1QTNF2, VWF, KCNS1, P2RX2, KCNB1, CAV1, LNX1, KCTD12	419	90	11368	2.71313	1	1	0.999393
GOTERM_BP_DIRECT	GO:0090263~positive regulation of canonical Wnt signaling pathway	6	0.00490344	0.0182382	SFRP1, SFRP2, CAV1, ROR2, DKK2, FGF10	419	42	11368	3.87589	1	1	0.999393
GOTERM_BP_DIRECT	GO:0033138~positive regulation of peptidyl-serine phosphorylation	6	0.00490344	0.0182382	OPRD1, SFRP2, NTRK3, CAV1, SPRY2, GCG	419	42	11368	3.87589	1	1	0.999393
GOTERM_BP_DIRECT	GO:0045019~negative regulation of nitric oxide biosynthetic process	3	0.00245172	0.0183384	PTGIS, CAV1, CD34	419	6	11368	13.5656	1	1	0.999393
GOTERM_BP_DIRECT	GO:0060346~bone trabecula formation	3	0.00245172	0.0183384	FBN2, SFRP1, MMP2	419	6	11368	13.5656	1	1	0.999393
GOTERM_BP_DIRECT	GO:0007507~heart development	9	0.00735516	0.0186059	ADAM19, COL3A1, TGFB2, MEF2C, CALCRL, NTRK3, OSR1, TGFBR1, FBN1	419	91	11368	2.68331	1	1	0.999393
GOTERM_BP_DIRECT	GO:0050679~positive regulation of epithelial cell proliferation	5	0.0040862	0.0206707	OSR2, SFRP1, OSR1, IGF1, BMP5	419	29	11368	4.6778	1	1	0.999393
GOTERM_BP_DIRECT	GO:0071230~cellular response to amino acid stimulus	5	0.0040862	0.023178	COL3A1, SESN1, MMP2, NEURL1, COL5A2	419	30	11368	4.52188	1	1	0.999393
GOTERM_BP_DIRECT	GO:0032060~bleb assembly	3	0.00245172	0.025055	LPAR1, ANO6, EMP3	419	7	11368	11.6277	1	1	0.999393
GOTERM_BP_DIRECT	GO:0060449~bud elongation involved in lung branching	3	0.00245172	0.025055	SPRY2, SPRY1, FGF10	419	7	11368	11.6277	1	1	0.999393
GOTERM_BP_DIRECT	GO:0042118~endothelial cell activation	3	0.00245172	0.025055	BMPER, TCF4, TGFBR1	419	7	11368	11.6277	1	1	0.999393
GOTERM_BP_DIRECT	GO:0001759~organ induction	3	0.00245172	0.025055	SPRY1, FGF10, FGFR1	419	7	11368	11.6277	1	1	0.999393
GOTERM_BP_DIRECT	GO:0043171~peptide catabolic process	4	0.00326896	0.0267085	ENPEP, ACE, LVRN, LNPEP	419	18	11368	6.02917	1	1	0.999393
GOTERM_BP_DIRECT	GO:0071560~cellular response to transforming growth factor beta stimulus	4	0.00326896	0.0267085	SFRP1, MEF2C, COL4A2, CAV1	419	18	11368	6.02917	1	1	0.999393
GOTERM_BP_DIRECT	GO:0016358~dendrite development	4	0.00326896	0.0308724	NRP1, APP, MAP1B, KLHL1	419	19	11368	5.71185	1	1	0.999393
GOTERM_BP_DIRECT	GO:0045669~positive regulation of osteoblast differentiation	5	0.0040862	0.0317693	FBN2, MEF2C, SFRP2, IGF1, DDR2	419	33	11368	4.1108	1	1	0.999393
GOTERM_BP_DIRECT	GO:0006108~malate metabolic process	3	0.00245172	0.0326041	MDH1, ME1, ME3	419	8	11368	10.1742	1	1	0.999393
GOTERM_BP_DIRECT	GO:0016525~negative regulation of angiogenesis	5	0.0040862	0.0349954	RGCC, COL4A2, SEMA3E, TCF4, DCN	419	34	11368	3.98989	1	1	0.999393
GOTERM_BP_DIRECT	GO:0000226~microtubule cytoskeleton organization	5	0.0040862	0.0349954	MAP2, CCDC8, MAP6, TACC2, MARK1	419	34	11368	3.98989	1	1	0.999393
GOTERM_BP_DIRECT	GO:0007179~transforming growth factor beta receptor signaling pathway	5	0.0040862	0.0384045	TGFBR3, COL3A1, TGFB2, SMAD9, TGFBR1	419	35	11368	3.87589	1	1	0.999393
GOTERM_BP_DIRECT	GO:0031623~receptor internalization	4	0.00326896	0.0401556	CALCRL, CAV1, ACKR3, DNM1	419	21	11368	5.16786	1	1	0.999393
GOTERM_BP_DIRECT	GO:0043588~skin development	4	0.00326896	0.0401556	ADAMTS2, COL3A1, COL5A2, DACT2	419	21	11368	5.16786	1	1	0.999393
GOTERM_BP_DIRECT	GO:0072583~clathrin-mediated endocytosis	3	0.00245172	0.0409158	HIP1, INPP5F, DNM1	419	9	11368	9.04375	1	1	0.999393
GOTERM_BP_DIRECT	GO:0048048~embryonic eye morphogenesis	3	0.00245172	0.0409158	FBN2, EFEMP1, FBN1	419	9	11368	9.04375	1	1	0.999393
GOTERM_BP_DIRECT	GO:0007166~cell surface receptor signaling pathway	11	0.00898965	0.0412979	ADGRD1, ADCYAP1R1, CALCRL, VIPR2, ADGRA2, TSPAN18, ADGRF4, ADGRF5, CD36, IL17D, MCHR1	419	145	11368	2.05823	1	1	0.999393
GOTERM_BP_DIRECT	GO:0090090~negative regulation of canonical Wnt signaling pathway	6	0.00490344	0.0414731	APC2, SFRP2, CAV1, ROR2, MLLT3, DKK2	419	52	11368	3.13053	1	1	0.999393
GOTERM_BP_DIRECT	GO:0042493~response to drug	6	0.00490344	0.0475911	SFRP1, TGFB2, SFRP2, SLC1A3, NFATC2, APOD	419	54	11368	3.01458	1	1	0.999393
GOTERM_BP_DIRECT	GO:0045840~positive regulation of mitotic nuclear division	3	0.00245172	0.0499239	RGCC, DMRT1, IGF1	419	10	11368	8.13938	1	1	0.999393
GOTERM_BP_DIRECT	GO:0040037~negative regulation of fibroblast growth factor receptor signaling pathway	3	0.00245172	0.0499239	SPRY2, SPRY1, SHISA2	419	10	11368	8.13938	1	1	0.999393
GOTERM_BP_DIRECT	GO:0001974~blood vessel remodeling	4	0.00326896	0.0506826	TGFB2, MEF2C, NOS3, FGF10	419	23	11368	4.71848	1	1	0.999393
GOTERM_BP_DIRECT	GO:0001568~blood vessel development	4	0.00326896	0.0506826	TGFB2, MEF2C, LAMA4, ANTXR1	419	23	11368	4.71848	1	1	0.999393
GOTERM_BP_DIRECT	GO:0014068~positive regulation of phosphatidylinositol 3-kinase signaling	5	0.0040862	0.0538728	SELP, TGFB2, FLT1, IGF1, DCN	419	39	11368	3.47837	1	1	0.999393
GOTERM_BP_DIRECT	GO:0045666~positive regulation of neuron differentiation	5	0.0040862	0.0538728	BRINP2, MEF2C, MMD, TCF4, BEND6	419	39	11368	3.47837	1	1	0.999393
GOTERM_BP_DIRECT	GO:0030334~regulation of cell migration	5	0.0040862	0.0581952	LAMA4, LMNA, PECAM1, NEXN, VCL	419	40	11368	3.39141	1	1	0.999393
GOTERM_BP_DIRECT	GO:0000132~establishment of mitotic spindle orientation	3	0.00245172	0.0595664	SPRY2, SPRY1, FGF10	419	11	11368	7.39944	1	1	0.999393
GOTERM_BP_DIRECT	GO:0051966~regulation of synaptic transmission, glutamatergic	3	0.00245172	0.0595664	MEF2C, SYT1, GRM1	419	11	11368	7.39944	1	1	0.999393
GOTERM_BP_DIRECT	GO:0010975~regulation of neuron projection development	3	0.00245172	0.0595664	CHODL, SFRP1, SFRP2	419	11	11368	7.39944	1	1	0.999393
GOTERM_BP_DIRECT	GO:0048167~regulation of synaptic plasticity	3	0.00245172	0.0595664	HRH1, MEF2C, NCAM1	419	11	11368	7.39944	1	1	0.999393
GOTERM_BP_DIRECT	GO:0043406~positive regulation of MAP kinase activity	4	0.00326896	0.0624043	FLT1, NEK10, NOX4, FGFR1	419	25	11368	4.341	1	1	0.999393
GOTERM_BP_DIRECT	GO:0030514~negative regulation of BMP signaling pathway	4	0.00326896	0.0624043	SFRP1, SFRP2, BMPER, HTRA1	419	25	11368	4.341	1	1	0.999393
GOTERM_BP_DIRECT	GO:0007219~Notch signaling pathway	6	0.00490344	0.0651041	TMEM100, APP, APH1B, IL2RA, DTX1, ZNF423	419	59	11368	2.75911	1	1	0.999393
GOTERM_BP_DIRECT	GO:0008542~visual learning	4	0.00326896	0.0686942	APP, HRH1, PPP1R1B, ATP1A2	419	26	11368	4.17404	1	1	0.999393
GOTERM_BP_DIRECT	GO:0098792~xenophagy	6	0.00490344	0.0689861	HCAR1, ANXA5, PDK4, SLC1A3, ACKR3, LMCD1	419	60	11368	2.71313	1	1	0.999393
GOTERM_BP_DIRECT	GO:0007188~adenylate cyclase-modulating G-protein coupled receptor signaling pathway	3	0.00245172	0.0697846	CNR1, GCG, GNAI1	419	12	11368	6.78282	1	1	0.999393
GOTERM_BP_DIRECT	GO:0042476~odontogenesis	3	0.00245172	0.0697846	OSR2, OSR1, LAMB1	419	12	11368	6.78282	1	1	0.999393
GOTERM_BP_DIRECT	GO:0003057~regulation of the force of heart contraction by chemical signal	2	0.00163448	0.0721909	NOS3, CAV1	419	2	11368	27.1313	1	1	0.999393
GOTERM_BP_DIRECT	GO:0033623~regulation of integrin activation	2	0.00163448	0.0721909	SELP, FBLIM1	419	2	11368	27.1313	1	1	0.999393
GOTERM_BP_DIRECT	GO:1900121~negative regulation of receptor binding	2	0.00163448	0.0721909	ANXA2, CRTAC1	419	2	11368	27.1313	1	1	0.999393
GOTERM_BP_DIRECT	GO:1904956~regulation of midbrain dopaminergic neuron differentiation	2	0.00163448	0.0721909	SFRP1, SFRP2	419	2	11368	27.1313	1	1	0.999393
GOTERM_BP_DIRECT	GO:0014904~myotube cell development	2	0.00163448	0.0721909	NFATC2, IGF1	419	2	11368	27.1313	1	1	0.999393
GOTERM_BP_DIRECT	GO:0061591~calcium activated galactosylceramide scrambling	2	0.00163448	0.0721909	ANO6, ANO3	419	2	11368	27.1313	1	1	0.999393
GOTERM_BP_DIRECT	GO:2000041~negative regulation of planar cell polarity pathway involved in axis elongation	2	0.00163448	0.0721909	SFRP1, SFRP2	419	2	11368	27.1313	1	1	0.999393
GOTERM_BP_DIRECT	GO:0061590~calcium activated phosphatidylcholine scrambling	2	0.00163448	0.0721909	ANO6, ANO3	419	2	11368	27.1313	1	1	0.999393
GOTERM_BP_DIRECT	GO:0090287~regulation of cellular response to growth factor stimulus	2	0.00163448	0.0721909	FBN2, FBN1	419	2	11368	27.1313	1	1	0.999393
GOTERM_BP_DIRECT	GO:0060850~regulation of transcription involved in cell fate commitment	2	0.00163448	0.0721909	CHD5, PPARG	419	2	11368	27.1313	1	1	0.999393
GOTERM_BP_DIRECT	GO:0090272~negative regulation of fibroblast growth factor production	2	0.00163448	0.0721909	RGCC, FGFR1	419	2	11368	27.1313	1	1	0.999393
GOTERM_BP_DIRECT	GO:0003081~regulation of systemic arterial blood pressure by renin-angiotensin	2	0.00163448	0.0721909	ENPEP, ACE	419	2	11368	27.1313	1	1	0.999393
GOTERM_BP_DIRECT	GO:0071456~cellular response to hypoxia	5	0.0040862	0.0722327	OPRD1, SFRP1, RGCC, PTGIS, LMNA	419	43	11368	3.1548	1	1	0.999393
GOTERM_BP_DIRECT	GO:2001237~negative regulation of extrinsic apoptotic signaling pathway	4	0.00326896	0.0752591	NRP1, LGALS3, LMNA, IGF1	419	27	11368	4.01945	1	1	0.999393
GOTERM_BP_DIRECT	GO:0042593~glucose homeostasis	6	0.00490344	0.0771255	CNR1, KCNB1, ADGRF5, PDK4, PPARG, FBN1	419	62	11368	2.62561	1	1	0.999393
GOTERM_BP_DIRECT	GO:0098779~mitophagy in response to mitochondrial depolarization	7	0.00572068	0.0772594	SLC22A3, HCAR1, ANXA5, BOC, SLC1A3, LMCD1, PFKP	419	81	11368	2.34468	1	1	0.999393
GOTERM_BP_DIRECT	GO:0007389~pattern specification process	3	0.00245172	0.0805234	APC2, TBX5, BMP5	419	13	11368	6.26106	1	1	0.999393
GOTERM_BP_DIRECT	GO:0010629~negative regulation of gene expression	6	0.00490344	0.0813812	OPRD1, TGFB2, MEF2C, ACE, PPARG, CD34	419	63	11368	2.58393	1	1	0.999393
GOTERM_BP_DIRECT	GO:0050885~neuromuscular process controlling balance	4	0.00326896	0.0820896	CLIC5, APP, SLC1A3, TNR	419	28	11368	3.87589	1	1	0.999393
GOTERM_BP_DIRECT	GO:0008285~negative regulation of cell proliferation	11	0.00898965	0.0857871	TGFB2, NOS3, NEURL1, DPT, NOX4, SPRY2, SPRY1, ROR2, SOX7, FGF10, BMP5	419	166	11368	1.79785	1	1	0.999393
GOTERM_BP_DIRECT	GO:0030512~negative regulation of transforming growth factor beta receptor signaling pathway	4	0.00326896	0.0891764	CAV2, CAV1, CD109, HTRA1	419	29	11368	3.74224	1	1	0.999393
GOTERM_BP_DIRECT	GO:0060045~positive regulation of cardiac muscle cell proliferation	3	0.00245172	0.0917309	MEF2C, TBX5, FGFR1	419	14	11368	5.81384	1	1	0.999393
GOTERM_BP_DIRECT	GO:0045787~positive regulation of cell cycle	3	0.00245172	0.0917309	TGFB2, SLC6A4, FGFR1	419	14	11368	5.81384	1	1	0.999393
GOTERM_BP_DIRECT	GO:0060395~SMAD protein signal transduction	5	0.0040862	0.0933607	TGFB2, SMAD9, LNPEP, ROR2, BMP5	419	47	11368	2.8863	1	1	0.999393
GOTERM_BP_DIRECT	GO:0006897~endocytosis	6	0.00490344	0.0948779	EHD2, SH3GL3, APP, DPYSL2, TRIP10, ATP9A	419	66	11368	2.46648	1	1	0.999393
GOTERM_BP_DIRECT	GO:0001558~regulation of cell growth	4	0.00326896	0.0965096	IGFBP5, EPB41L3, HTRA1, IGFBP7	419	30	11368	3.6175	1	1	0.999393
GOTERM_BP_DIRECT	GO:0002062~chondrocyte differentiation	4	0.00326896	0.0965096	OSR2, MEF2C, OSR1, FGFR1	419	30	11368	3.6175	1	1	0.999393
GOTERM_BP_DIRECT	GO:0002230~positive regulation of defense response to virus by host	6	0.00490344	0.0996155	HCAR1, ANXA5, PDK4, SLC1A3, ACKR3, LMCD1	419	67	11368	2.42967	1	1	0.999393

## Sheet: hyper_up_mf_bf
Category	Term	Count	%	PValue	Genes	List Total	Pop Hits	Pop Total	Fold Enrichment	Bonferroni	Benjamini	FDR
GOTERM_MF_DIRECT	GO:0005201~extracellular matrix structural constituent	10	0.00817241	2.16679e-07	FBN2, VCAN, COL3A1, COL1A2, COL4A2, COL11A1, COL5A3, COL5A2, LAMB1, FBN1	377	28	11048	10.4661	9.77176e-05	9.77224e-05	9.75057e-05
GOTERM_MF_DIRECT	GO:0008201~heparin binding	14	0.0114414	3.54426e-06	APP, POSTN, HSD17B12, TGFBR3, SELP, ADAMTS5, SFRP1, CCDC80, EPYC, COL5A3, AWN, FGF10, FBN1, FGFR1	377	82	11048	5.0033	0.00159719	0.000799231	0.000797459
GOTERM_MF_DIRECT	GO:0005539~glycosaminoglycan binding	5	0.0040862	8.29132e-05	VIT, TGFBR3, EGFLAM, SPOCK3, DCN	377	8	11048	18.3156	0.0367048	0.0124646	0.012437
GOTERM_MF_DIRECT	GO:0005509~calcium ion binding	29	0.0237	0.00304313	FBN2, FBLN7, RYR2, CLSTN3, DLL3, HPGDS, EFEMP1, EGFLAM, SPATA21, MMP27, SPOCK3, SVEP1, SLC25A24, ANXA1, SYT1, ANXA2, PCDH7, ANXA5, TBC1D9, EHD2, VCAN, CDH11, FAT1, CDH12, CDH13, CDH17, PLCD1, CDH18, FBN1	377	472	11048	1.80052	0.747046	0.343113	0.342353
GOTERM_MF_DIRECT	GO:0004222~metalloendopeptidase activity	10	0.00817241	0.00431001	ADAM19, ADAMTS5, ADAMTS2, MMP27, PAPPA, MMP2, ADAM12, ADAM22, ADAMTS9, ADAMTS20	377	93	11048	3.15108	0.857443	0.388763	0.387901
GOTERM_MF_DIRECT	GO:0042803~protein homodimerization activity	8	0.00653792	0.00950867	TGFB2, VWF, DMRT1, OXCT1, CAV2, TYRP1, TCF4, TYR	377	70	11048	3.34915	0.986552	0.636741	0.635329
GOTERM_MF_DIRECT	GO:0046982~protein heterodimerization activity	6	0.00490344	0.00988289	CAV2, KCNB1, CAV1, TYRP1, TCF4, TYR	377	39	11048	4.50847	0.988659	0.636741	0.635329
GOTERM_MF_DIRECT	GO:0030246~carbohydrate binding	8	0.00653792	0.0118567	SELP, GRIFIN, LGALS3, CLEC1A, GALNT16, EVA1C, CLEC12B, CD34	377	73	11048	3.21151	0.995389	0.66842	0.666938
GOTERM_MF_DIRECT	GO:0005044~scavenger receptor activity	5	0.0040862	0.0201015	TINAGL1, ACKR3, ACKR2, PRSS12, TMPRSS15	377	31	11048	4.72662	0.999895	1	1
GOTERM_MF_DIRECT	GO:0015026~coreceptor activity	3	0.00245172	0.0518615	TGFBR3, ACKR3, RGMB	377	11	11048	7.99228	1	1	1
GOTERM_MF_DIRECT	GO:0005518~collagen binding	3	0.00245172	0.0518615	VWF, LUM, DCN	377	11	11048	7.99228	1	1	1
GOTERM_MF_DIRECT	GO:0019834~phospholipase A2 inhibitor activity	2	0.00163448	0.0669113	ANXA1, ANXA2	377	2	11048	29.305	1	1	1
GOTERM_MF_DIRECT	GO:0004473~malate dehydrogenase (decarboxylating) (NADP+) activity	2	0.00163448	0.0669113	ME1, ME3	377	2	11048	29.305	1	1	1
GOTERM_MF_DIRECT	GO:0008144~drug binding	4	0.00326896	0.0744459	SFRP1, ACE, PPARG, ATP1A2	377	29	11048	4.04207	1	1	1
GOTERM_MF_DIRECT	GO:0005005~transmembrane-ephrin receptor activity	2	0.00163448	0.0986732	EPHA4, EPHB2	377	3	11048	19.5367	1	1	1
GOTERM_MF_DIRECT	GO:0008597~calcium-dependent protein serine/threonine phosphatase regulator activity	2	0.00163448	0.0986732	RCAN1, RCAN2	377	3	11048	19.5367	1	1	1
GOTERM_MF_DIRECT	GO:0004471~malate dehydrogenase (decarboxylating) (NAD+) activity	2	0.00163448	0.0986732	ME1, ME3	377	3	11048	19.5367	1	1	1
GOTERM_MF_DIRECT	GO:0004859~phospholipase inhibitor activity	2	0.00163448	0.0986732	ANXA1, ANXA2	377	3	11048	19.5367	1	1	1
GOTERM_MF_DIRECT	GO:0004999~vasoactive intestinal polypeptide receptor activity	2	0.00163448	0.0986732	ADCYAP1R1, VIPR2	377	3	11048	19.5367	1	1	1

## Sheet: hyper_up_cc_bf
Category	Term	Count	%	PValue	Genes	List Total	Pop Hits	Pop Total	Fold Enrichment	Bonferroni	Benjamini	FDR
GOTERM_CC_DIRECT	GO:0031012~extracellular matrix	23	0.0187965	6.09568e-13	FBN2, TGFB2, TINAGL1, VWF, ANXA2, COL14A1, MMP2, HTRA1, TNC, DPT, DCN, ADAMTS20, TGFBR3, LGALS3, VCAN, EFEMP1, MMP27, CILP, COL8A1, IGFBP7, LMCD1, ZP2, FGF10	464	90	12833	7.06798	1.58502e-10	1.24037e-10	1.17835e-10
GOTERM_CC_DIRECT	GO:0005578~proteinaceous extracellular matrix	28	0.0228827	9.54129e-13	FBN2, OLFML2B, TNC, WNT8B, DPT, HSD17B12, ADAMTS5, ADAMTS2, EPYC, SPOCK3, TNR, GPC6, ADAMTS9, POSTN, VWF, LUM, KERA, DCN, ADAMTS20, TGFBR3, SFRP1, VCAN, COL1A2, CILP, COL5A3, COL5A2, ZP2, FBN1	464	142	12833	5.45356	2.48073e-10	1.24037e-10	1.17835e-10
GOTERM_CC_DIRECT	GO:0005615~extracellular space	56	0.0457655	6.01542e-07	APP, NRP1, TINAGL1, IFN-ALPHA-8, COL14A1, ADAMTS5, LGALS3, C1QTNF2, EFEMP1, BMPER, C1QTNF6, LMCD1, ADAMTS9, POSTN, ANXA1, PTGIS, ANXA2, IGFBP5, MMP2, KERA, DKK2, DCN, ADAMTS20, VCAN, SFRP1, SFRP2, CD109, IFNK, BPI, ANGPTL1, WNT8B, DPT, SEMA3E, TFPI, EPYC, ALOX5, IGFBP7, LRIG3, APOD, TGFB2, ACE, CEACAM16, TNFSF15, LUM, IL34, GCG, LAMB1, IGF1, BMP5, SELP, COL3A1, FAP, CILP, IL17D, FGF10, FBN1	464	762	12833	2.03256	0.000156389	5.21336e-05	4.95269e-05
GOTERM_CC_DIRECT	GO:0005581~collagen trimer	10	0.00817241	1.81074e-05	C1QTNF2, COL1A2, C1QTNF7, C1QTNF6, COL5A3, COL5A2, ADIPOQ, COL8A1, COL21A1, C1QL3	464	43	12833	6.43194	0.0046969	0.00117698	0.00111813
GOTERM_CC_DIRECT	GO:0030424~axon	12	0.00980689	0.000229388	NRP1, APP, EPHA4, TGFB2, INPP5F, HEPACAM, CNR1, KCNB1, DPYSL2, ADAM22, NCAM2, EPHB2	464	85	12833	3.90456	0.0579036	0.0119282	0.0113318
GOTERM_CC_DIRECT	GO:0005887~integral component of plasma membrane	44	0.0359586	0.000322308	OPRD1, SLC22A3, SLC22A6, FLT1, PLPPR4, PTGER3, GRIK3, LPAR1, ATP1A2, MCHR1, GRM1, SLC6A4, MRC2, APH1B, CYSLTR2, SLC22A17, BOC, SLC16A7, EPHB2, DRD3, CD34, KCNJ3, EPHA4, KCNJ10, TRPC3, CAV2, NTRK3, CAV1, SLC6A15, KCNK13, SLC2A12, SLC16A10, IL17RD, TSHR, SLCO1C1, SLC6A6, P2RX2, TSPAN18, SHAS2, SSPN, ACKR2, SLC26A4, EPHA3, DDR2	464	690	12833	1.76366	0.0803972	0.0139667	0.0132683
GOTERM_CC_DIRECT	GO:0009986~cell surface	21	0.0171621	0.00104411	APP, ANXA2, LPAR1, SLC1A3, ANO6, TFPI, ANTXR1, TGFBR1, BCAM, SFRP1, LRFN5, CLMP, FAP, ADGRA2, CD109, ADGRF5, ACKR3, TNR, ADAMTS9, CDH17, FGF10	464	257	12833	2.25994	0.23785	0.0387814	0.0368423
GOTERM_CC_DIRECT	GO:0005925~focal adhesion	19	0.0155276	0.00189347	NRP1, ANXA1, FLT1, CAV2, FBLIM1, CAV1, MCAM, SYNPO2, ANXA5, NEXN, YWHAZ, AKAP12, MRC2, FAP, PEAK1, FAT1, PGM5, VCL, DDR2	464	232	12833	2.26504	0.389068	0.0615378	0.058461
GOTERM_CC_DIRECT	GO:0005604~basement membrane	6	0.00490344	0.00346861	COL28A1, EGFLAM, CCDC80, ANXA2, NTN4, FBN1	464	29	12833	5.72221	0.594812	0.0821389	0.0780319
GOTERM_CC_DIRECT	GO:0005856~cytoskeleton	10	0.00817241	0.00347511	PLEKHH2, KITLG, FRMD6, NOS3, EPB41L3, MYO7B, SPRY2, PTPN13, PTPN4, ADD3	464	85	12833	3.2538	0.595499	0.0821389	0.0780319
GOTERM_CC_DIRECT	GO:0043025~neuronal cell body	10	0.00817241	0.00347511	BRINP2, TGFB2, INPP5F, CPNE5, DPYSL2, PPP1R1B, KLHL1, SLC1A3, APOD, EPHB2	464	85	12833	3.2538	0.595499	0.0821389	0.0780319
GOTERM_CC_DIRECT	GO:0005901~caveola	6	0.00490344	0.00538315	EHD2, LIPE, PTGIS, NOS3, CAV2, CAV1	464	32	12833	5.18575	0.75424	0.116635	0.110803
GOTERM_CC_DIRECT	GO:0030425~dendrite	11	0.00898965	0.00596681	EPHA4, BRINP2, INPP5F, CHL1, KCNB1, DPYSL2, KLHL1, APOD, EPHB2, PRSS12, GRM1	464	109	12833	2.79111	0.789026	0.119336	0.113369
GOTERM_CC_DIRECT	GO:0001527~microfibril	3	0.00245172	0.0074255	MFAP5, FBN2, FBN1	464	4	12833	20.743	0.855984	0.134185	0.127475
GOTERM_CC_DIRECT	GO:0005768~endosome	10	0.00817241	0.00774142	APP, TGFB2, CALCRL, ACE, ANXA1, CAV1, LPAR1, ACKR3, AP1AR, ATP9A	464	96	12833	2.88097	0.867424	0.134185	0.127475
GOTERM_CC_DIRECT	GO:0048471~perinuclear region of cytoplasm	18	0.0147103	0.0115489	APC2, CHODL, APP, CAV2, CAV1, LNPEP, SLC2A4, TYR, TMEM100, EHD2, KCNS1, FAT1, NOX4, MAP6, APOD, CD34, HMGCLL1, ATP9A	464	256	12833	1.94466	0.951208	0.187669	0.178286
GOTERM_CC_DIRECT	GO:0043005~neuron projection	9	0.00735516	0.013102	OPRD1, CPEB1, AHCYL2, ATCAY, SYT1, CPNE5, MAP2, SLC1A3, SLC6A4	464	87	12833	2.8611	0.967582	0.200384	0.190364
GOTERM_CC_DIRECT	GO:0042383~sarcolemma	6	0.00490344	0.0153824	RYR2, ANXA1, ANXA2, KCNB1, PGM5, ABCC9	464	41	12833	4.04741	0.982235	0.22219	0.21108
GOTERM_CC_DIRECT	GO:0043235~receptor complex	7	0.00572068	0.0163764	APP, FLT1, P2RX2, NTRK3, GPR63, PLXDC1, FGFR1	464	57	12833	3.39651	0.986338	0.224099	0.212894
GOTERM_CC_DIRECT	GO:0070062~extracellular exosome	73	0.0596586	0.0236944	SEMA5A, SH3GL3, CLIC5, RYR2, APP, TINAGL1, GALNT16, CPNE5, COL14A1, ZDHHC1, ANTXR1, ALDH1L2, LGALS3, EFEMP1, CRTAC1, CHL1, DPYSL2, PEBP4, SH3GL2, ANXA1, ANXA2, GRID1, ANXA5, ANO6, YWHAZ, DNM1, BCAM, SFRP1, MRAS, GPRC5A, COL4A2, CRISPLD1, RHOJ, CDH11, COL8A1, BPI, KCTD12, ANGPTL1, VCL, DDR2, ENPEP, SLC22A6, AK1, HTRA1, DPT, MLLT3, GNAI1, DPP6, CLMP, GCNT3, IGFBP7, SLC12A2, ACE, LUM, CRIM1, CYBRD1,…	464	1590	12833	1.2698	0.99804	0.308028	0.292626
GOTERM_CC_DIRECT	GO:0045121~membrane raft	8	0.00653792	0.026721	APP, MYO1C, ANXA2, CAV1, PECAM1, TNR, TGFBR1, SLC6A4	464	81	12833	2.73159	0.999126	0.330832	0.31429
GOTERM_CC_DIRECT	GO:0009897~external side of plasma membrane	10	0.00817241	0.0295293	SELP, TGFBR3, ENPEP, ACE, IL2RA, MCAM, ANXA5, PECAM1, S1PR1, CD34	464	120	12833	2.30478	0.999587	0.348982	0.331533
GOTERM_CC_DIRECT	GO:0005614~interstitial matrix	3	0.00245172	0.0314825	VIT, EGFLAM, CCDC80	464	8	12833	10.3715	0.999756	0.355889	0.338094
GOTERM_CC_DIRECT	GO:0005783~endoplasmic reticulum	21	0.0171621	0.0390348	CERS3, CALCRL, PTGIS, VWF, MOGAT2, CAV1, GPR85, GPX7, ELOVL6, SHISA2, ZDHHC1, CYP19A1, TMEM100, BRINP2, APH1B, TMEM247, P4HA3, MSRB3, APOD, ZP2, HMGCLL1	464	362	12833	1.60443	0.999968	0.422877	0.401733
GOTERM_CC_DIRECT	GO:0030133~transport vesicle	4	0.00326896	0.0538671	APH1B, CAV2, SSPN, AP1AR	464	24	12833	4.60955	0.999999	0.560218	0.532207
GOTERM_CC_DIRECT	GO:0005903~brush border	4	0.00326896	0.0596322	ENPEP, MYO1C, ADD3, VCL	464	25	12833	4.42517	1	0.596322	0.566505
GOTERM_CC_DIRECT	GO:0030017~sarcomere	3	0.00245172	0.067502	FHOD3, MMP2, ABCC9	464	12	12833	6.91433	1	0.626805	0.595464
GOTERM_CC_DIRECT	GO:0002080~acrosomal membrane	3	0.00245172	0.067502	CAV2, CAV1, ZPBP	464	12	12833	6.91433	1	0.626805	0.595464
GOTERM_CC_DIRECT	GO:0043231~intracellular membrane-bounded organelle	8	0.00653792	0.0786786	VCAN, AHCYL2, GPRC5A, COL4A2, ABCA9, COL8A1, ATP1A2, SPATA18	464	103	12833	2.14814	1	0.705394	0.670125

## Sheet: hyper_up_kegg_bf
Category	Term	Count	%	PValue	Genes	List Total	Pop Hits	Pop Total	Fold Enrichment	Bonferroni	Benjamini	FDR
KEGG_PATHWAY	ssc04512:ECM-receptor interaction	15	0.0122586	1.52619e-07	VWF, LAMA4, COL11A1, TNC, LAMC2, LAMB1, LAMC1, HSPG2, COL3A1, COL1A2, COL4A2, COL5A3, COL5A2, TNR, CD36	219	81	7001	5.92001	3.12864e-05	3.12869e-05	2.97607e-05
KEGG_PATHWAY	ssc04510:Focal adhesion	21	0.0171621	1.99784e-06	FLT1, VWF, CAV2, LAMA4, COL11A1, CAV1, TNC, LAMC2, LAMB1, IGF1, LAMC1, MAPK10, COL3A1, COL1A2, COL4A2, PDGFD, COL5A3, COL5A2, TNR, TLN2, VCL	219	193	7001	3.47839	0.000409474	0.000181555	0.000172699
KEGG_PATHWAY	ssc04151:PI3K-Akt signaling pathway	28	0.0228827	2.65691e-06	FLT1, IFN-ALPHA-8, LAMA4, COL11A1, TNC, LPAR1, LAMC2, LAMC1, EFNA5, FGF2, PDGFD, TNR, VWF, NOS3, LAMB1, IGF1, YWHAZ, KITLG, COL3A1, COL1A2, COL4A2, IL2RA, COL5A3, COL5A2, GNB4, CREB5, FGFR1, FGF10	219	326	7001	2.74572	0.000544518	0.000181555	0.000172699
KEGG_PATHWAY	ssc05146:Amoebiasis	13	0.0106241	8.47609e-05	TGFB2, LAMA4, COL11A1, LAMC2, LAMB1, LAMC1, COL3A1, COL1A2, PLCB4, COL4A2, COL5A3, COL5A2, VCL	219	104	7001	3.996	0.0172266	0.004344	0.0041321
KEGG_PATHWAY	ssc05200:Pathways in cancer	26	0.0212483	0.000340783	LAMA4, PTGER3, LPAR1, WNT8B, ADCY2, LAMC2, LAMC1, FGF2, GNAI1, GLI3, RXRG, APC2, TGFB2, WNT5B, MMP2, LAMB1, IGF1, TGFBR1, MAPK10, KITLG, PLCB4, COL4A2, GNB4, PPARG, FGFR1, FGF10	219	384	7001	2.1645	0.0674872	0.0139721	0.0132905
KEGG_PATHWAY	ssc04974:Protein digestion and absorption	10	0.00817241	0.000792675	COL3A1, COL1A2, COL4A2, COL14A1, COL11A1, COL5A3, COL5A2, COL9A1, COL21A1, ATP1A2	219	80	7001	3.996	0.150037	0.027083	0.0257619
KEGG_PATHWAY	ssc04024:cAMP signaling pathway	15	0.0122586	0.00340022	RYR2, ADCYAP1R1, VIPR2, PTGER3, ATP2B4, ADCY2, ATP1A2, GLI3, GNAI1, TSHR, MAPK10, LIPE, HCAR1, PPP1R1B, CREB5	219	198	7001	2.42182	0.502537	0.0982909	0.0934962
KEGG_PATHWAY	ssc04360:Axon guidance	11	0.00898965	0.00383574	SEMA5A, NRP1, EPHA4, DPYSL2, NTN4, NFATC2, SEMA3E, EPHB2, EFNA5, EPHA3, GNAI1	219	119	7001	2.95503	0.545173	0.0982909	0.0934962
KEGG_PATHWAY	ssc04015:Rap1 signaling pathway	15	0.0122586	0.00484802	FLT1, LPAR1, ADCY2, IGF1, EFNA5, FGF2, GNAI1, KITLG, MRAS, PLCB4, CNR1, PDGFD, TLN2, FGF10, FGFR1	219	206	7001	2.32777	0.630743	0.110427	0.10504
KEGG_PATHWAY	ssc05205:Proteoglycans in cancer	14	0.0114414	0.00619773	TGFB2, WNT5B, LUM, CAV2, MMP2, CAV1, WNT8B, IGF1, FGF2, HSPG2, DCN, MRAS, ERBB4, FGFR1	219	190	7001	2.35554	0.720426	0.117797	0.112051
KEGG_PATHWAY	ssc04918:Thyroid hormone synthesis	8	0.00653792	0.00632082	PLCB4, GPX8, GPX7, ADCY2, ATP1A2, SLC26A4, TSHR, CREB5	219	71	7001	3.60203	0.727436	0.117797	0.112051
KEGG_PATHWAY	ssc04611:Platelet activation	11	0.00898965	0.00714613	COL3A1, COL1A2, PLCB4, VWF, NOS3, COL11A1, COL5A3, COL5A2, ADCY2, TLN2, GNAI1	219	130	7001	2.70499	0.770124	0.12208	0.116125
KEGG_PATHWAY	ssc04080:Neuroactive ligand-receptor interaction	17	0.0138931	0.0089329	OPRD1, ADCYAP1R1, CALCRL, VIPR2, GRID1, PTGER3, GRIK3, LPAR1, MCHR1, GRM1, TSHR, HRH1, CYSLTR2, P2RX2, CNR1, S1PR1, DRD3	219	267	7001	2.03542	0.841099	0.138017	0.131285
KEGG_PATHWAY	ssc04020:Calcium signaling pathway	13	0.0106241	0.00942558	RYR2, NOS3, PDE1A, PTGER3, ATP2B4, ADCY2, GRM1, HRH1, PLCB4, CYSLTR2, ERBB4, P2RX2, PLCD1	219	178	7001	2.33474	0.856498	0.138017	0.131285
KEGG_PATHWAY	ssc04310:Wnt signaling pathway	10	0.00817241	0.016486	MAPK10, APC2, SFRP1, SFRP2, PLCB4, WNT5B, PRICKLE2, WNT8B, NFATC2, DKK2	219	126	7001	2.53715	0.966886	0.225308	0.214318
KEGG_PATHWAY	ssc04916:Melanogenesis	8	0.00653792	0.0254432	KITLG, PLCB4, WNT5B, TYRP1, WNT8B, ADCY2, TYR, GNAI1	219	93	7001	2.74994	0.994925	0.319689	0.304095
KEGG_PATHWAY	ssc04723:Retrograde endocannabinoid signaling	8	0.00653792	0.0267906	MAPK10, PLCB4, CNR1, GNB4, ADCY2, GRM1, GNAI1, KCNJ3	219	94	7001	2.72068	0.996178	0.319689	0.304095
KEGG_PATHWAY	ssc04152:AMPK signaling pathway	9	0.00735516	0.0291468	LIPE, PFKFB4, PFKFB3, ADIPOQ, PPARG, SLC2A4, IGF1, CD36, CREB5	219	117	7001	2.45908	0.997675	0.319689	0.304095
KEGG_PATHWAY	ssc04915:Estrogen signaling pathway	8	0.00653792	0.0296298	PLCB4, NOS3, MMP2, ADCY2, GRM1, GNAI1, KCNJ3, CREB5	219	96	7001	2.664	0.9979	0.319689	0.304095
KEGG_PATHWAY	ssc05410:Hypertrophic cardiomyopathy (HCM)	7	0.00572068	0.0340639	RYR2, TGFB2, ACE, SGCD, LMNA, CACNA2D3, IGF1	219	78	7001	2.86893	0.999179	0.349155	0.332123
KEGG_PATHWAY	ssc00590:Arachidonic acid metabolism	6	0.00490344	0.0431092	HPGDS, PTGIS, CYP2B22, ALOX5, GPX8, GPX7	219	62	7001	3.09368	0.999881	0.383569	0.364858
KEGG_PATHWAY	ssc04921:Oxytocin signaling pathway	10	0.00817241	0.0441087	RCAN1, RYR2, MEF2C, PLCB4, NOS3, CACNA2D3, NFATC2, ADCY2, GNAI1, KCNJ3	219	150	7001	2.1312	0.999904	0.383569	0.364858
KEGG_PATHWAY	ssc05414:Dilated cardiomyopathy	7	0.00572068	0.0441268	RYR2, TGFB2, SGCD, LMNA, CACNA2D3, ADCY2, IGF1	219	83	7001	2.6961	0.999904	0.383569	0.364858
KEGG_PATHWAY	ssc05145:Toxoplasmosis	8	0.00653792	0.0449056	MAPK10, TGFB2, ALOX5, LAMA4, LAMC2, LAMB1, LAMC1, GNAI1	219	105	7001	2.43566	0.999919	0.383569	0.364858
KEGG_PATHWAY	ssc04911:Insulin secretion	7	0.00572068	0.0486217	RYR2, ADCYAP1R1, PLCB4, ADCY2, ATP1A2, GCG, CREB5	219	85	7001	2.63266	0.999963	0.390352	0.371311
KEGG_PATHWAY	ssc04261:Adrenergic signaling in cardiomyocytes	9	0.00735516	0.0495081	RYR2, PLCB4, CACNA2D3, ATP2B4, SCN7A, ADCY2, ATP1A2, GNAI1, CREB5	219	130	7001	2.21317	0.99997	0.390352	0.371311
KEGG_PATHWAY	ssc03320:PPAR signaling pathway	6	0.00490344	0.0569103	FABP5, ADIPOQ, SLC27A6, PPARG, CD36, RXRG	219	67	7001	2.86281	0.999994	0.422507	0.401897
KEGG_PATHWAY	ssc04022:cGMP-PKG signaling pathway	10	0.00817241	0.0578253	OPRD1, MEF2C, PLCB4, NOS3, ATP2B4, NFATC2, ADCY2, ATP1A2, GNAI1, CREB5	219	158	7001	2.02329	0.999995	0.422507	0.401897
KEGG_PATHWAY	ssc04071:Sphingolipid signaling pathway	8	0.00653792	0.0597693	CERS3, MAPK10, OPRD1, PLCB4, NOS3, S1PR1, GNAI1, MAP3K5	219	112	7001	2.28343	0.999997	0.422507	0.401897
KEGG_PATHWAY	ssc04390:Hippo signaling pathway	9	0.00735516	0.0635651	APC2, TGFB2, FRMD6, WNT5B, SNAI2, WNT8B, YWHAZ, TGFBR1, BMP5	219	137	7001	2.10009	0.999999	0.434361	0.413173
KEGG_PATHWAY	ssc04971:Gastric acid secretion	6	0.00490344	0.0729737	PLCB4, KCNJ10, ADCY2, ATP1A2, KCNK2, GNAI1	219	72	7001	2.664	1	0.476582	0.453334
KEGG_PATHWAY	ssc04728:Dopaminergic synapse	8	0.00653792	0.0746667	MAPK10, PLCB4, PPP1R1B, GNB4, DRD3, GNAI1, KCNJ3, CREB5	219	118	7001	2.16732	1	0.476582	0.453334
KEGG_PATHWAY	ssc05144:Malaria	5	0.0040862	0.0776712	SELP, TGFB2, GYPC, PECAM1, CD36	219	52	7001	3.07385	1	0.476582	0.453334
KEGG_PATHWAY	ssc04014:Ras signaling pathway	12	0.00980689	0.0804798	MAPK10, KITLG, MRAS, FLT1, PDGFD, RASGRF2, GNB4, IGF1, EFNA5, FGF2, FGF10, FGFR1	219	220	7001	1.74371	1	0.476582	0.453334
KEGG_PATHWAY	ssc04713:Circadian entrainment	7	0.00572068	0.0813676	RYR2, ADCYAP1R1, PLCB4, GNB4, ADCY2, GNAI1, KCNJ3	219	97	7001	2.30697	1	0.476582	0.453334
KEGG_PATHWAY	ssc04724:Glutamatergic synapse	8	0.00653792	0.0857132	PLCB4, GRIK3, GNB4, SLC1A3, ADCY2, GRM1, GNAI1, KCNJ3	219	122	7001	2.09626	1	0.488089	0.46428
KEGG_PATHWAY	ssc04350:TGF-beta signaling pathway	6	0.00490344	0.0912617	TGFB2, ACVR1C, SMAD9, DCN, TGFBR1, BMP5	219	77	7001	2.49102	1	0.505639	0.480974

## Sheet: hyper_up_bp_liver
Category	Term	Count	%	PValue	Genes	List Total	Pop Hits	Pop Total	Fold Enrichment	Bonferroni	Benjamini	FDR
GOTERM_BP_DIRECT	GO:0055114~oxidation-reduction process	25	0.0191743	5.79418e-09	CYB5A, PECR, AOC1, GSTO1, AKR1E2, DIO1, SORD, DIO2, CYP4A24, MSMO1, HMGCR, KMO, CYP7A1, CRYZ, CYP3A29, CYP2D25, GLUD1, DAO, ALDH2, CYP2C42, CAT, FDX1, CYP2E1, HPD	502	137	11368	4.13238	1.08408e-05	1.08409e-05	1.08351e-05
GOTERM_BP_DIRECT	GO:0015721~bile acid and bile salt transport	5	0.00383486	5.20967e-05	SLC10A1, SLC51A, HNF1A, SLC51B, ABCB11	502	6	11368	18.8712	0.0928754	0.0487365	0.0487104
GOTERM_BP_DIRECT	GO:0006695~cholesterol biosynthetic process	6	0.00460183	0.000338725	APOA4, DHCR24, HMGCR, APOE, HMGCS2, CFTR	502	15	11368	9.05817	0.469461	0.211251	0.211139
GOTERM_BP_DIRECT	GO:0001678~cellular glucose homeostasis	5	0.00383486	0.000632981	GCKR, HKDC1, CARTPT, GCK, FOXA3	502	10	11368	11.3227	0.694157	0.296077	0.295918
GOTERM_BP_DIRECT	GO:2000310~regulation of N-methyl-D-aspartate selective glutamate receptor activity	4	0.00306788	0.00154014	CRHBP, MEF2C, RELN, OPRM1	502	6	11368	15.0969	0.94408	0.576321	0.576013
GOTERM_BP_DIRECT	GO:0055089~fatty acid homeostasis	4	0.00306788	0.00403574	GPAM, POLD1, NR1H4, APOE	502	8	11368	11.3227	0.999482	1	1
GOTERM_BP_DIRECT	GO:0010951~negative regulation of endopeptidase activity	6	0.00460183	0.0049689	C3, ITIH2, AMBP, AHSG, ITIH1, SERPINA6	502	26	11368	5.22587	0.99991	1	1
GOTERM_BP_DIRECT	GO:0006094~gluconeogenesis	5	0.00383486	0.00560991	RBP4, G6PC, PCK1, FBP1, PCK2	502	17	11368	6.66042	0.999973	1	1
GOTERM_BP_DIRECT	GO:0016554~cytidine to uridine editing	3	0.00230091	0.00564544	APOBEC1, RBM47, A1CF	502	3	11368	22.6454	0.999975	1	1
GOTERM_BP_DIRECT	GO:0042446~hormone biosynthetic process	4	0.00306788	0.00809569	FDX1, DIO1, DIO2	502	10	11368	9.05817	1	1	1
GOTERM_BP_DIRECT	GO:0009749~response to glucose	5	0.00383486	0.00852064	GPAM, APOA2, HNF1B, HNF1A, GPLD1	502	19	11368	5.95932	1	1	1
GOTERM_BP_DIRECT	GO:0008203~cholesterol metabolic process	6	0.00460183	0.00931647	CAT, FDX1, APOA2, APOA4, HNF1A	502	30	11368	4.52908	1	1	1
GOTERM_BP_DIRECT	GO:0006541~glutamine metabolic process	4	0.00306788	0.0107715	GLUD1, ALDH5A1, CPS1, GGH	502	11	11368	8.2347	1	1	1
GOTERM_BP_DIRECT	GO:0071357~cellular response to type I interferon	3	0.00230091	0.0109616	NR1I2, MX1, CYP3A29	502	4	11368	16.9841	1	1	1
GOTERM_BP_DIRECT	GO:0042060~wound healing	6	0.00460183	0.012251	EPB41L4B, FN1, TFF3, SDC1, TFF2, PPARA	502	32	11368	4.24602	1	1	1
GOTERM_BP_DIRECT	GO:0042632~cholesterol homeostasis	6	0.00460183	0.012251	EHD1, ABCG8, APOA2, APOA4, APOE, CYP7A1	502	32	11368	4.24602	1	1	1
GOTERM_BP_DIRECT	GO:0006508~proteolysis	11	0.00843668	0.0125546	DPP4, NLN, CPA1, CPB1, PROC, CBLC, PLG, F2, TRHDE, PGPEP1L, MMP20	502	100	11368	2.491	1	1	1
GOTERM_BP_DIRECT	GO:0043691~reverse cholesterol transport	4	0.00306788	0.0138985	APOA2, APOA4, HNF1A, APOE	502	12	11368	7.54847	1	1	1
GOTERM_BP_DIRECT	GO:0030890~positive regulation of B cell proliferation	5	0.00383486	0.0144897	IL21, MEF2C, TFRC, IL7, TICAM1	502	22	11368	5.14669	1	1	1
GOTERM_BP_DIRECT	GO:0006633~fatty acid biosynthetic process	5	0.00383486	0.0144897	FA2H, ACSM3, PLA2G1B, MSMO1, HNF1A	502	22	11368	5.14669	1	1	1
GOTERM_BP_DIRECT	GO:0001942~hair follicle development	5	0.00383486	0.0144897	LHX2, TNFRSF19, INHBA, SOX9, ACVR1B	502	22	11368	5.14669	1	1	1
GOTERM_BP_DIRECT	GO:0060575~intestinal epithelial cell differentiation	3	0.00230091	0.0177387	CDX2, GATA6, GATA4	502	5	11368	13.5873	1	1	1
GOTERM_BP_DIRECT	GO:0086073~bundle of His cell-Purkinje myocyte adhesion involved in cell communication	3	0.00230091	0.0177387	DSP, PKP2, DSG2	502	5	11368	13.5873	1	1	1
GOTERM_BP_DIRECT	GO:0051963~regulation of synapse assembly	3	0.00230091	0.0177387	GHSR, MEF2C, NECTIN1	502	5	11368	13.5873	1	1	1
GOTERM_BP_DIRECT	GO:0042135~neurotransmitter catabolic process	3	0.00230091	0.0177387	ALDH5A1, ABAT, COMT	502	5	11368	13.5873	1	1	1
GOTERM_BP_DIRECT	GO:0006957~complement activation, alternative pathway	3	0.00230091	0.0177387	C3, C5, C7	502	5	11368	13.5873	1	1	1
GOTERM_BP_DIRECT	GO:0050482~arachidonic acid secretion	4	0.00306788	0.0215407	PLA2G2F, PLA2G12B, PLA2G1B, NMUR2	502	14	11368	6.47012	1	1	1
GOTERM_BP_DIRECT	GO:0006631~fatty acid metabolic process	4	0.00306788	0.0215407	C3, FA2H, GPAM, PPARA	502	14	11368	6.47012	1	1	1
GOTERM_BP_DIRECT	GO:0060045~positive regulation of cardiac muscle cell proliferation	4	0.00306788	0.0215407	BMP10, MEF2C, TBX20, GATA6	502	14	11368	6.47012	1	1	1
GOTERM_BP_DIRECT	GO:0010873~positive regulation of cholesterol esterification	3	0.00230091	0.0258379	APOA2, APOA4, APOE	502	6	11368	11.3227	1	1	1
GOTERM_BP_DIRECT	GO:0034162~toll-like receptor 9 signaling pathway	3	0.00230091	0.0258379	NR1H4, PIK3AP1, HAVCR2	502	6	11368	11.3227	1	1	1
GOTERM_BP_DIRECT	GO:0006953~acute-phase response	4	0.00306788	0.0260632	CRP, AHSG, LBP, F2	502	15	11368	6.03878	1	1	1
GOTERM_BP_DIRECT	GO:0051289~protein homotetramerization	5	0.00383486	0.0292574	ALDH5A1, CTH, CAT, FBP1, CRYZ	502	27	11368	4.1936	1	1	1
GOTERM_BP_DIRECT	GO:0006644~phospholipid metabolic process	5	0.00383486	0.0292574	PLA2G2F, PLA2G12B, PLPP4, PLA2G1B, GATA6	502	27	11368	4.1936	1	1	1
GOTERM_BP_DIRECT	GO:0007173~epidermal growth factor receptor signaling pathway	5	0.00383486	0.0292574	TGFA, CBLC, SOX9, FAM83B, EREG	502	27	11368	4.1936	1	1	1
GOTERM_BP_DIRECT	GO:0030855~epithelial cell differentiation	6	0.00460183	0.0300749	GSTK1, EHF, TST, ELF3, CDHR2, TCF21	502	40	11368	3.39681	1	1	1
GOTERM_BP_DIRECT	GO:0034380~high-density lipoprotein particle assembly	3	0.00230091	0.0351302	APOA2, APOA4, APOE	502	7	11368	9.70518	1	1	1
GOTERM_BP_DIRECT	GO:0042730~fibrinolysis	3	0.00230091	0.0351302	CPB2, PLG, F2	502	7	11368	9.70518	1	1	1
GOTERM_BP_DIRECT	GO:0055074~calcium ion homeostasis	3	0.00230091	0.0351302	TNFSF11, FAM20A, ATP6V1B1	502	7	11368	9.70518	1	1	1
GOTERM_BP_DIRECT	GO:0007588~excretion	3	0.00230091	0.0351302	ABCG8, UMOD, ATP6V1B1	502	7	11368	9.70518	1	1	1
GOTERM_BP_DIRECT	GO:0098911~regulation of ventricular cardiac muscle cell action potential	3	0.00230091	0.0351302	DSP, PKP2, DSG2	502	7	11368	9.70518	1	1	1
GOTERM_BP_DIRECT	GO:0035725~sodium ion transmembrane transport	3	0.00230091	0.0351302	SLC13A1, SLC17A1, SLC17A4	502	7	11368	9.70518	1	1	1
GOTERM_BP_DIRECT	GO:0046718~viral entry into host cell	4	0.00306788	0.0365046	DPP4, SIGLEC1, ITGB6, NECTIN1	502	17	11368	5.32833	1	1	1
GOTERM_BP_DIRECT	GO:0009888~tissue development	4	0.00306788	0.0365046	TNFRSF19, GATA6, GATA4, DHCR24	502	17	11368	5.32833	1	1	1
GOTERM_BP_DIRECT	GO:0001503~ossification	5	0.00383486	0.0369721	IBSP, AHSG, TNFSF11, SOX9, ATP6V1B1	502	29	11368	3.90438	1	1	1
GOTERM_BP_DIRECT	GO:0017144~drug metabolic process	3	0.00230091	0.045495	FMO1, CYP2E1, FMO5	502	8	11368	8.49203	1	1	1
GOTERM_BP_DIRECT	GO:0015908~fatty acid transport	3	0.00230091	0.045495	HNF1A, SLC27A2, MFSD2A	502	8	11368	8.49203	1	1	1
GOTERM_BP_DIRECT	GO:0033700~phospholipid efflux	3	0.00230091	0.045495	APOA2, APOA4, APOE	502	8	11368	8.49203	1	1	1
GOTERM_BP_DIRECT	GO:0006956~complement activation	3	0.00230091	0.045495	C5, MASP1, C8A	502	8	11368	8.49203	1	1	1
GOTERM_BP_DIRECT	GO:0033344~cholesterol efflux	4	0.00306788	0.0487671	ABCG8, APOA2, APOA4, APOE	502	19	11368	4.76746	1	1	1
GOTERM_BP_DIRECT	GO:0009887~organ morphogenesis	5	0.00383486	0.0505322	CDX2, IL7, GATA6, TNFSF11, GATA4	502	32	11368	3.53835	1	1	1
GOTERM_BP_DIRECT	GO:0043066~negative regulation of apoptotic process	15	0.0115046	0.0513754	AREL1, CAMK1D, MGMT, FHL2, GATA6, NR1H4, PSEN2, DNAJC3, DAB2, PROC, CTH, ALB, CAT, SOX9, ATF5	502	196	11368	1.73307	1	1	1
GOTERM_BP_DIRECT	GO:0035690~cellular response to drug	5	0.00383486	0.0555808	CRHBP, MEF2C, TFRC, FBP1, GPLD1	502	33	11368	3.43112	1	1	1
GOTERM_BP_DIRECT	GO:0060441~epithelial tube branching involved in lung morphogenesis	3	0.00230091	0.0568202	HHIP, RSPO2, SOX9	502	9	11368	7.54847	1	1	1
GOTERM_BP_DIRECT	GO:1903861~positive regulation of dendrite extension	3	0.00230091	0.0568202	SYT3, SYT2, NEDD4L	502	9	11368	7.54847	1	1	1
GOTERM_BP_DIRECT	GO:0042572~retinol metabolic process	3	0.00230091	0.0568202	RBP4, TTR, LRAT	502	9	11368	7.54847	1	1	1
GOTERM_BP_DIRECT	GO:0006958~complement activation, classical pathway	3	0.00230091	0.0568202	C3, C5, C7	502	9	11368	7.54847	1	1	1
GOTERM_BP_DIRECT	GO:0006629~lipid metabolic process	6	0.00460183	0.0589856	FADS2, PLCXD3, LIPC, NAAA, ENPP6, LPIN2	502	48	11368	2.83068	1	1	1
GOTERM_BP_DIRECT	GO:0007596~blood coagulation	5	0.00383486	0.0608908	FGB, F7, PROC, PLG, F2	502	34	11368	3.33021	1	1	1
GOTERM_BP_DIRECT	GO:0007162~negative regulation of cell adhesion	3	0.00230091	0.0690013	DAB1, KNG1, RND1	502	10	11368	6.79363	1	1	1
GOTERM_BP_DIRECT	GO:0045921~positive regulation of exocytosis	3	0.00230091	0.0690013	VSNL1, CFTR, EXPH5	502	10	11368	6.79363	1	1	1
GOTERM_BP_DIRECT	GO:0031018~endocrine pancreas development	3	0.00230091	0.0690013	HNF1B, HNF1A, SOX9	502	10	11368	6.79363	1	1	1
GOTERM_BP_DIRECT	GO:0030502~negative regulation of bone mineralization	3	0.00230091	0.0690013	AHSG, SOX9, FGF23	502	10	11368	6.79363	1	1	1
GOTERM_BP_DIRECT	GO:0055085~transmembrane transport	8	0.00613577	0.0692223	SLC25A48, SLC16A12, SLC2A2, SLC17A1, SLC25A45, SLC13A5, SLC25A4, SLC25A47	502	82	11368	2.20931	1	1	1
GOTERM_BP_DIRECT	GO:0006749~glutathione metabolic process	4	0.00306788	0.0703953	GSTK1, ALDH5A1, GSTA4, GSTO1	502	22	11368	4.11735	1	1	1
GOTERM_BP_DIRECT	GO:0008584~male gonad development	5	0.00383486	0.0783571	ZFP42, GATA6, GATA4, INHBA, SOX9	502	37	11368	3.06019	1	1	1
GOTERM_BP_DIRECT	GO:0060749~mammary gland alveolus development	3	0.00230091	0.0819413	TGFA, TNFSF11, PRLR	502	11	11368	6.17602	1	1	1
GOTERM_BP_DIRECT	GO:0006536~glutamate metabolic process	3	0.00230091	0.0819413	GCLC, ALDH5A1, TAT	502	11	11368	6.17602	1	1	1
GOTERM_BP_DIRECT	GO:0009311~oligosaccharide metabolic process	3	0.00230091	0.0819413	ST6GAL1, ST6GALNAC1, ST3GAL1	502	11	11368	6.17602	1	1	1
GOTERM_BP_DIRECT	GO:0008299~isoprenoid biosynthetic process	3	0.00230091	0.0819413	HMGCS1, HMGCR, HMGCS2	502	11	11368	6.17602	1	1	1
GOTERM_BP_DIRECT	GO:0048240~sperm capacitation	3	0.00230091	0.0819413	ABHD2, SLC26A8, CFTR	502	11	11368	6.17602	1	1	1
GOTERM_BP_DIRECT	GO:0030111~regulation of Wnt signaling pathway	3	0.00230091	0.0819413	DCDC2, HNF1B, HNF1A	502	11	11368	6.17602	1	1	1
GOTERM_BP_DIRECT	GO:0060050~positive regulation of protein glycosylation	2	0.00153394	0.0862036	SLC51B, RAMP1	502	2	11368	22.6454	1	1	1
GOTERM_BP_DIRECT	GO:0019265~glycine biosynthetic process, by transamination of glyoxylate	2	0.00153394	0.0862036	AGXT2, AGXT	502	2	11368	22.6454	1	1	1
GOTERM_BP_DIRECT	GO:0070166~enamel mineralization	2	0.00153394	0.0862036	FAM20A, PPARA	502	2	11368	22.6454	1	1	1
GOTERM_BP_DIRECT	GO:0019805~quinolinate biosynthetic process	2	0.00153394	0.0862036	KYNU, KMO	502	2	11368	22.6454	1	1	1
GOTERM_BP_DIRECT	GO:0006699~bile acid biosynthetic process	2	0.00153394	0.0862036	HNF1A, CYP7A1	502	2	11368	22.6454	1	1	1
GOTERM_BP_DIRECT	GO:0009450~gamma-aminobutyric acid catabolic process	2	0.00153394	0.0862036	ALDH5A1, ABAT	502	2	11368	22.6454	1	1	1
GOTERM_BP_DIRECT	GO:0042178~xenobiotic catabolic process	2	0.00153394	0.0862036	GSTO1, CRYZ	502	2	11368	22.6454	1	1	1
GOTERM_BP_DIRECT	GO:0002756~MyD88-independent toll-like receptor signaling pathway	2	0.00153394	0.0862036	TICAM1, TLR3	502	2	11368	22.6454	1	1	1
GOTERM_BP_DIRECT	GO:0006572~tyrosine catabolic process	2	0.00153394	0.0862036	TAT, HPD	502	2	11368	22.6454	1	1	1
GOTERM_BP_DIRECT	GO:0043420~anthranilate metabolic process	2	0.00153394	0.0862036	KYNU, KMO	502	2	11368	22.6454	1	1	1
GOTERM_BP_DIRECT	GO:0019852~L-ascorbic acid metabolic process	2	0.00153394	0.0862036	GCLC, GSTO1	502	2	11368	22.6454	1	1	1
GOTERM_BP_DIRECT	GO:0034354~'de novo' NAD biosynthetic process from tryptophan	2	0.00153394	0.0862036	KYNU, KMO	502	2	11368	22.6454	1	1	1
GOTERM_BP_DIRECT	GO:0019346~transsulfuration	2	0.00153394	0.0862036	MTHFD1, CTH	502	2	11368	22.6454	1	1	1
GOTERM_BP_DIRECT	GO:0010966~regulation of phosphate transport	2	0.00153394	0.0862036	FGF23, ROS1	502	2	11368	22.6454	1	1	1
GOTERM_BP_DIRECT	GO:0019674~NAD metabolic process	2	0.00153394	0.0862036	NADK2, KMO	502	2	11368	22.6454	1	1	1
GOTERM_BP_DIRECT	GO:0044240~multicellular organism lipid catabolic process	2	0.00153394	0.0862036	PLA2G1B, APOA4	502	2	11368	22.6454	1	1	1
GOTERM_BP_DIRECT	GO:0090310~negative regulation of methylation-dependent chromatin silencing	2	0.00153394	0.0862036	APOBEC1, AICDA	502	2	11368	22.6454	1	1	1
GOTERM_BP_DIRECT	GO:0010107~potassium ion import	4	0.00306788	0.086809	ATP4A, KCNJ5, KCNJ16, ATP1B1	502	24	11368	3.77424	1	1	1
GOTERM_BP_DIRECT	GO:0097191~extrinsic apoptotic signaling pathway	4	0.00306788	0.086809	KRT8, INHBA, ACVR1B, TLR3	502	24	11368	3.77424	1	1	1
GOTERM_BP_DIRECT	GO:0016042~lipid catabolic process	5	0.00383486	0.0912384	PLA2G2F, PNLIPRP1, PLA2G12B, PLA2G1B, ENPP6	502	39	11368	2.90326	1	1	1
GOTERM_BP_DIRECT	GO:0014068~positive regulation of phosphatidylinositol 3-kinase signaling	5	0.00383486	0.0912384	RELN, CAT, SOX9, F2, PIK3AP1	502	39	11368	2.90326	1	1	1
GOTERM_BP_DIRECT	GO:0007267~cell-cell signaling	7	0.0053688	0.0921935	BDNF, IL7, CARTPT, TRHDE, ADRA1A, TSHB, EREG	502	71	11368	2.23265	1	1	1
GOTERM_BP_DIRECT	GO:0007565~female pregnancy	3	0.00230091	0.0955498	CRHBP, HPGD, CORIN	502	12	11368	5.66135	1	1	1
GOTERM_BP_DIRECT	GO:0005975~carbohydrate metabolic process	9	0.00690274	0.0956455	UGDH, GCKR, MGAM2, HHIP, HPSE, CHST4, GUSB, CP, SPAM1	502	106	11368	1.92272	1	1	1
GOTERM_BP_DIRECT	GO:0007156~homophilic cell adhesion via plasma membrane adhesion molecules	7	0.0053688	0.0970523	CDH1, CDHR2, DSG1, DSG2, NECTIN3, CDH7, NECTIN1	502	72	11368	2.20164	1	1	1

## Sheet: hyper_up_mf_liver
Category	Term	Count	%	PValue	Genes	List Total	Pop Hits	Pop Total	Fold Enrichment	Bonferroni	Benjamini	FDR
GOTERM_MF_DIRECT	GO:0030170~pyridoxal phosphate binding	14	0.0107376	4.28897e-08	DDC, ALAS1, AGXT2, TAT, GPT2, GAD2, ABAT, THNSL1, ETNPPL, SPTLC3, KYNU, CTH, ALB, AGXT	503	44	11048	6.98861	2.77921e-05	2.77925e-05	2.77925e-05
GOTERM_MF_DIRECT	GO:0020037~heme binding	13	0.00997063	0.00306407	CYB5A, AMBP, CYP4A24, CYP7B1, CYP7A1, CYP3A29, CYP2D25, CYP27A1, FA2H, TDO2, CYP2C42, CAT, CYP2E1	503	106	11048	2.69372	0.863109	0.99276	0.99276
GOTERM_MF_DIRECT	GO:0005506~iron ion binding	13	0.00997063	0.00517145	EGLN3, CYP4A24, MSMO1, CYP7B1, CYP7A1, CYP3A29, CYP2D25, CYP27A1, FA2H, CYP2C42, CYP2E1, CDO1, XDH	503	113	11048	2.52686	0.965258	1	1
GOTERM_MF_DIRECT	GO:0017127~cholesterol transporter activity	4	0.00306788	0.00637906	ABCG8, APOA2, APOA4, APOE	503	9	11048	9.76187	0.984186	1	1
GOTERM_MF_DIRECT	GO:0005509~calcium ion binding	34	0.026077	0.00901944	PLA2G1B, GUCA1A, CBLC, UMOD, MMP20, CDH7, CLGN, PRRG4, SCGN, CDH1, OIT3, SLC25A25, HABP2, PLA2G2F, AOC1, SYT3, SYT2, PLA2G12B, ANXA13, SYT16, F2, SYTL3, EHD1, F7, PROC, CABYR, S100Z, VSNL1, CDHR2, DSG1, DSG2, MASP1, PADI4, SLC25A13	503	472	11048	1.58217	0.99718	1	1
GOTERM_MF_DIRECT	GO:0004866~endopeptidase inhibitor activity	4	0.00306788	0.0117079	C3, C5, AHSG, A2M	503	11	11048	7.98699	0.999515	1	1
GOTERM_MF_DIRECT	GO:0005215~transporter activity	10	0.00766971	0.0118336	FABP1, RBP4, RBP2, AQP9, SLCO1A2, SLC51A, SLC51B, SLC13A5, SLC25A4, SLC15A5	503	82	11048	2.67856	0.999553	1	1
GOTERM_MF_DIRECT	GO:0050660~flavin adenine dinucleotide binding	8	0.00613577	0.0141875	SQLE, ACOX2, FMO1, DHCR24, KMO, ACADSB, XDH, FMO5	503	57	11048	3.0827	0.999905	1	1
GOTERM_MF_DIRECT	GO:0003705~transcription factor activity, RNA polymerase II distal enhancer sequence-specific binding	6	0.00460183	0.0157212	MYOD1, NR1H4, GATA6, HNF1B, PROX1, SOX9	503	33	11048	3.99349	0.999965	1	1
GOTERM_MF_DIRECT	GO:0004252~serine-type endopeptidase activity	12	0.00920365	0.0172636	DPP4, F7, PCSK1, PROC, PLG, MASP1, F2, KLKB1, CORIN, HABP2, KLK7, TMPRSS11D	503	117	11048	2.25274	0.999987	1	1
GOTERM_MF_DIRECT	GO:0060228~phosphatidylcholine-sterol O-acyltransferase activator activity	3	0.00230091	0.0188038	APOA2, APOA4, APOE	503	5	11048	13.1785	0.999995	1	1
GOTERM_MF_DIRECT	GO:0004181~metallocarboxypeptidase activity	4	0.00306788	0.0233425	CPA1, CPB2, CPB1, CPN1	503	14	11048	6.27549	1	1	1
GOTERM_MF_DIRECT	GO:0004867~serine-type endopeptidase inhibitor activity	8	0.00613577	0.0254632	SERPINA3-2, ITIH2, PTI, AMBP, SERPINC1, ITIH1, SERPINA6, A2M	503	64	11048	2.74553	1	1	1
GOTERM_MF_DIRECT	GO:0003707~steroid hormone receptor activity	7	0.0053688	0.0272258	NR5A2, PAQR7, PAQR5, ABHD2, NR1I2, NR1H4, PPARA	503	51	11048	3.0147	1	1	1
GOTERM_MF_DIRECT	GO:0070330~aromatase activity	3	0.00230091	0.0273644	CYP2C42, CYP2E1, CYP3A29	503	6	11048	10.9821	1	1	1
GOTERM_MF_DIRECT	GO:0005102~receptor binding	7	0.0053688	0.034882	DPP4, DAO, PLA2G1B, GUSB, NECTIN3, FRK, NECTIN1	503	54	11048	2.84721	1	1	1
GOTERM_MF_DIRECT	GO:0008144~drug binding	5	0.00383486	0.0406648	AOC1, CHKA, ALB, PPARA, ATP1B1	503	29	11048	3.78693	1	1	1
GOTERM_MF_DIRECT	GO:0001228~transcriptional activator activity, RNA polymerase II transcription regulatory region sequence-specific binding	7	0.0053688	0.0470665	MYOD1, PAX9, GATA6, EAF2, GATA4, HNF1A, GRHL2	503	58	11048	2.65085	1	1	1
GOTERM_MF_DIRECT	GO:0008392~arachidonic acid epoxygenase activity	3	0.00230091	0.0480959	CYP2D25, CYP2C42, CYP2E1	503	8	11048	8.23658	1	1	1
GOTERM_MF_DIRECT	GO:0036094~small molecule binding	3	0.00230091	0.0480959	TTR, AMBP, ALB	503	8	11048	8.23658	1	1	1
GOTERM_MF_DIRECT	GO:0050661~NADP binding	4	0.00306788	0.052586	CAT, FMO1, HMGCR, FMO5	503	19	11048	4.62405	1	1	1
GOTERM_MF_DIRECT	GO:0051537~2 iron, 2 sulfur cluster binding	4	0.00306788	0.052586	FDX1, ABAT, XDH	503	19	11048	4.62405	1	1	1
GOTERM_MF_DIRECT	GO:0000977~RNA polymerase II regulatory region sequence-specific DNA binding	11	0.00843668	0.0688948	MEF2C, CDX2, PAX9, GATA6, EAF2, GATA4, HNF1B, HNF1A, ATF5, STOX1, PHF21B	503	129	11048	1.87292	1	1	1
GOTERM_MF_DIRECT	GO:0001948~glycoprotein binding	5	0.00383486	0.0726532	F7, TFRC, SDC1, TGFA, SIGLEC1	503	35	11048	3.13774	1	1	1
GOTERM_MF_DIRECT	GO:0008083~growth factor activity	6	0.00460183	0.0754213	BDNF, IL7, TFF2, TGFA, INHBA, EREG	503	50	11048	2.63571	1	1	1
GOTERM_MF_DIRECT	GO:0030276~clathrin binding	4	0.00306788	0.0756886	SYT3, SYT2, SYT16, SYTL3	503	22	11048	3.99349	1	1	1
GOTERM_MF_DIRECT	GO:0004364~glutathione transferase activity	4	0.00306788	0.084229	GSTK1, GSTA4, GSTO1, MGST2	503	23	11048	3.81986	1	1	1
GOTERM_MF_DIRECT	GO:0001618~virus receptor activity	3	0.00230091	0.0863964	DPP4, SIGLEC1, ITGB6	503	11	11048	5.99024	1	1	1
GOTERM_MF_DIRECT	GO:0016209~antioxidant activity	3	0.00230091	0.0863964	FABP1, APOA4, APOE	503	11	11048	5.99024	1	1	1
GOTERM_MF_DIRECT	GO:0071813~lipoprotein particle binding	2	0.00153394	0.0888155	MAPT, APOE	503	2	11048	21.9642	1	1	1
GOTERM_MF_DIRECT	GO:0004566~beta-glucuronidase activity	2	0.00153394	0.0888155	HPSE, GUSB	503	2	11048	21.9642	1	1	1
GOTERM_MF_DIRECT	GO:0004611~phosphoenolpyruvate carboxykinase activity	2	0.00153394	0.0888155	PCK1, PCK2	503	2	11048	21.9642	1	1	1
GOTERM_MF_DIRECT	GO:0015501~glutamate:sodium symporter activity	2	0.00153394	0.0888155	SLC1A1, SLC1A2	503	2	11048	21.9642	1	1	1
GOTERM_MF_DIRECT	GO:0008453~alanine-glyoxylate transaminase activity	2	0.00153394	0.0888155	AGXT2, AGXT	503	2	11048	21.9642	1	1	1
GOTERM_MF_DIRECT	GO:0004613~phosphoenolpyruvate carboxykinase (GTP) activity	2	0.00153394	0.0888155	PCK1, PCK2	503	2	11048	21.9642	1	1	1
GOTERM_MF_DIRECT	GO:0004421~hydroxymethylglutaryl-CoA synthase activity	2	0.00153394	0.0888155	HMGCS1, HMGCS2	503	2	11048	21.9642	1	1	1
GOTERM_MF_DIRECT	GO:0016705~oxidoreductase activity, acting on paired donors, with incorporation or reduction of molecular oxygen	5	0.00383486	0.0922934	CYP27A1, CYP2C42, CYP4A24, CYP2E1, CYP7B1	503	38	11048	2.89003	1	1	1
GOTERM_MF_DIRECT	GO:0004872~receptor activity	7	0.0053688	0.0927196	AOC1, TNFRSF9, TNFRSF19, ITGB6, NECTIN3, TLR3, NECTIN1	503	69	11048	2.22825	1	1	1
GOTERM_MF_DIRECT	GO:0042803~protein homodimerization activity	7	0.0053688	0.0977501	DPP4, AOC1, AMBP, ABAT, HNF1B, NECTIN3, NECTIN1	503	70	11048	2.19642	1	1	1
GOTERM_MF_DIRECT	GO:0042626~ATPase activity, coupled to transmembrane movement of substances	5	0.00383486	0.0993467	ABCG8, ABCC2, ABCC8, ABCA4, ABCB11	503	39	11048	2.81592	1	1	1

[truncated: 6 more sheets: hyper_up_cc_liver, hyper_up_kegg_liver, hyper_down_bp_liver, hyper_down_mf_liver, hyper_down_cc_liver, hyper_down_kegg_liver]
